# Supplementary material for: The Nature and Extent of Plasmid Variation in Chlamydia trachomatis
Source: Microorganisms. 2020 Mar 6;8(3):373. doi: 10.3390/microorganisms8030373 (PMC7143637; doi:10.3390/microorganisms8030373)
Supplement: Supplementary file 1 [file microorganisms-08-00373-s001.zip]

Archive with 5 entries (5 files):
- Jones et al Supplementary Data Files/Table S1.docx
- Jones et al Supplementary Data Files/Table S2.docx
- Jones et al Supplementary Data Files/Table S3.xls
- Jones et al Supplementary Data Files/Table S4.xlsx
- Jones et al Supplementary Data Files/Table S5.xlsx
