# Supplementary material for: The Nature and Extent of Plasmid Variation in Chlamydia trachomatis
Source: Microorganisms. 2020 Mar 6;8(3):373. doi: 10.3390/microorganisms8030373 (PMC7143637; doi:10.3390/microorganisms8030373)
Supplement: Supplementary file 1 [file microorganisms-08-00373-s001.zip › Jones et al Supplementary Data Files/Table S3.xls]

## Sheet: CDS1
						Maximum Likelihood analysis of natural selection codon-by-codon
						Data for each CDS and its analysis caption can be viewed via the tabs at the bottom of the page.
Codon#	Codon Start	Triplet	Syn (s)	Nonsyn (n)	Syn sites (S)	Nonsyn sites (N)	dS	dN	dN-dS	P-value	Normalized dN-dS
1	1	ATG	0	0	0	3	0	0	0	N/A	0
2	4	GGC	0	0	1	2	0	0	0	N/A	0
3	7	TCG	0	0	1	1.61695	0	0	0	N/A	0
4	10	ATG	0	0	0	3	0	0	0	N/A	0
5	13	GCT	0	0	1	2	0	0	0	N/A	0
6	16	TTC	0	0	0.387961	2.61204	0	0	0	N/A	0
7	19	CAT	0	0	0.387961	2.61204	0	0	0	N/A	0
8	22	AAA	0	0	0.282428	2.23908	0	0	0	N/A	0
9	25	AGT	0	1	0.387961	2.61204	0	0.382843	0.382843	0.87068	12.9646
10	28	AGA	1.42065	0.00764818	0.531486	2.08936	2.67298	0.00366054	-2.66932	0.999756	-90.394
11	31	TTG	0	0	0.718469	1.89848	0	0	0	N/A	0
12	34	TTC	5.77725	0.0478011	0.387961	2.61204	14.8913	0.0183003	-14.873	1	-503.661
13	37	TTA	0	0	0.670389	1.71757	0	0	0	N/A	0
14	40	ACT	0	0	1	2	0	0	0	N/A	0
15	43	TTT	0	0	0.387961	2.61204	0	0	0	N/A	0
16	46	GGG	0	0	1	2	0	0	0	N/A	0
17	49	GAC	0	1	0.387961	2.61204	0	0.382843	0.382843	0.87068	12.9646
18	52	GCG	0	0	1	2	0	0	0	N/A	0
19	55	TCG	0	0	1	1.61695	0	0	0	N/A	0
20	58	GAA	0	0	0.282428	2.38283	0	0	0	N/A	0
21	61	ATT	0	0	0.77101	2.22899	0	0	0	N/A	0
22	64	TGG	0	0	0	2.22858	0	0	0	N/A	0
23	67	TTA	0	0	0.638745	1.6365	0	0	0	N/A	0
24	70	TCT	0	0	0.952798	1.9056	0	0	0	N/A	0
25	73	ACT	0	0	0.952798	1.9056	0	0	0	N/A	0
26	76	TTA	0	0	0.638745	1.6365	0	0	0	N/A	0
27	79	TCT	0	0	0.952798	1.9056	0	0	0	N/A	0
28	82	CAT	0	4.5635	0.369648	2.41997	0	1.88577	1.88577	0.522725	63.8598
29	85	CTA	1	0	1.31296	1.53734	0.76164	0	-0.76164	1	-25.7923
30	88	ACT	0	0	0.952798	1.9056	0	0	0	N/A	0
31	91	AGA	0	0	0.496888	1.9056	0	0	0	N/A	0
32	94	AAA	0	0	0.269097	2.13339	0	0	0	N/A	0
33	97	AAT	0	0	0.369648	2.48874	0	0	0	N/A	0
34	100	TAT	0	0	0.369648	1.9056	0	0	0	N/A	0
35	103	GCG	0	0	0.952798	1.9056	0	0	0	N/A	0
36	106	TCT	0	0	0.952798	1.9056	0	0	0	N/A	0
37	109	GGG	0	0	0.952798	1.9056	0	0	0	N/A	0
38	112	ATT	0	0	0.734616	2.12378	0	0	0	N/A	0
39	115	AAC	0	0	0.369648	2.48874	0	0	0	N/A	0
40	118	TTT	0	0	0.369648	2.48874	0	0	0	N/A	0
41	121	CTT	0	0	1	2	0	0	0	N/A	0
42	124	GTT	0	2.00263	0.990088	2.00991	0	0.996376	0.996376	0.448388	33.7414
43	127	TCT	0	0	1	2	0	0	0	N/A	0
44	130	TTA	0	0.00023912	0.670391	1.71757	0	0.00013922	0.00013922	0.999921	0.00471456
45	133	GAG	0	0	0.330508	2.33475	0	0	0	N/A	0
46	136	ATT	0	0	0.77101	2.22899	0	0	0	N/A	0
47	139	CTG	0.000657266	0.000776769	1.38795	1.61205	0.000473552	0.000481852	8.3003e-06	0.999518	0.000281082
48	142	GAT	0	0	0.369648	2.48874	0	0	0	N/A	0
49	145	TTA	0	0	0.638745	1.6365	0	0	0	N/A	0
50	148	TCG	2.00096	0	1	1.58721	2.00096	0	-2.00096	1	-67.7605
51	151	GAA	0	0	0.282428	2.38283	0	0	0	N/A	0
52	154	ACC	0	0	1	2	0	0	0	N/A	0
53	157	TTG	0	0	0.718469	1.89848	0	0	0	N/A	0
54	160	ATA	0	0	0.717572	2.28243	0	0	0	N/A	0
55	163	AAG	0	0	0.330508	2.191	0	0	0	N/A	0
56	166	GCT	0	0	1	2	0	0	0	N/A	0
57	169	ATT	0	0	0.77101	2.22899	0	0	0	N/A	0
58	172	TCT	0	1	0.986756	2	0	0.5	0.5	0.669623	16.932
59	175	CTT	0	0	1	2	0	0	0	N/A	0
60	178	GAC	0	0	0.387961	2.61204	0	0	0	N/A	0
61	181	CAC	0	0	0.387961	2.61204	0	0	0	N/A	0
62	184	AGC	0	0	0.387961	2.61204	0	0	0	N/A	0
63	187	GAA	0	0	0.282428	2.38283	0	0	0	N/A	0
64	190	TCT	0	0	1	2	0	0	0	N/A	0
65	193	TTG	0	0	0.718469	1.89848	0	0	0	N/A	0
66	196	TTT	0	0	0.387961	2.61204	0	0	0	N/A	0
67	199	AAA	0	0	0.282428	2.23908	0	0	0	N/A	0
68	202	ATC	0	0	0.77101	2.22899	0	0	0	N/A	0
69	205	AAG	0	0	0.330508	2.191	0	0	0	N/A	0
70	208	TCT	0	0	1	2	0	0	0	N/A	0
71	211	CTA	0	0	1.38796	1.61204	0	0	0	N/A	0
72	214	GAT	0	0	0.387961	2.61204	0	0	0	N/A	0
73	217	GTT	0	0	1	2	0	0	0	N/A	0
74	220	TTT	0	0	0.387961	2.61204	0	0	0	N/A	0
75	223	AAT	0	0	0.387961	2.61204	0	0	0	N/A	0
76	226	GGA	0	0	1	1.66525	0	0	0	N/A	0
77	229	AAA	0	0	0.282428	2.23908	0	0	0	N/A	0
78	232	GTC	5.0153	0	1	2	5.0153	0	-5.0153	1	-169.838
79	235	GTT	0	0	1	2	0	0	0	N/A	0
80	238	TCA	0	0	1	1.38796	0	0	0	N/A	0
81	241	GAG	0	0	0.330508	2.33475	0	0	0	N/A	0
82	244	GCC	5.67759	0.00130152	1	2	5.67759	0.000650759	-5.67694	0.999999	-192.244
83	247	TCT	0	0	1	2	0	0	0	N/A	0
84	250	AAA	0	0	0.282428	2.23908	0	0	0	N/A	0
85	253	CAG	0	0	0.330508	2.28153	0	0	0	N/A	0
86	256	GCT	0	0	1	2	0	0	0	N/A	0
87	259	AGA	0	0	0.521504	2	0	0	0	N/A	0
88	262	GCG	0	0	1	2	0	0	0	N/A	0
89	265	GCA	0	0	1	2	0	0	0	N/A	0
90	268	TGC	0	0	0.387961	2.22899	0	0	0	N/A	0
91	271	TAC	1.00885	0	0.387961	2	2.60039	0	-2.60039	1	-88.0597
92	274	ATA	0	0	0.717572	2.28243	0	0	0	N/A	0
93	277	TCT	0	0	1	2	0	0	0	N/A	0
94	280	TTC	0	0	0.387961	2.61204	0	0	0	N/A	0
95	283	ACA	0	0	1	2	0	0	0	N/A	0
96	286	AAG	0	0	0.330508	2.191	0	0	0	N/A	0
97	289	TTT	0	0	0.387961	2.61204	0	0	0	N/A	0
98	292	TTG	0	0	0.718469	1.89848	0	0	0	N/A	0
99	295	TAT	0	0	0.387961	2	0	0	0	N/A	0
100	298	AGA	0	0	0.521504	2	0	0	0	N/A	0
101	301	TTG	0	0	0.718469	1.89848	0	0	0	N/A	0
102	304	ACC	0	0	1	2	0	0	0	N/A	0
103	307	AAG	0	0	0.330508	2.191	0	0	0	N/A	0
104	310	GGA	0	0	1	1.66525	0	0	0	N/A	0
105	313	TAT	0	0	0.387961	2	0	0	0	N/A	0
106	316	ATT	0	0	0.77101	2.22899	0	0	0	N/A	0
107	319	AAA	0	0	0.282428	2.23908	0	0	0	N/A	0
108	322	CCC	0	0	1	2	0	0	0	N/A	0
109	325	GCT	0	0	1	2	0	0	0	N/A	0
110	328	ATT	0	0	0.77101	2.22899	0	0	0	N/A	0
111	331	CCA	0	0	1	2	0	0	0	N/A	0
112	334	TTG	0	0	0.718469	1.89848	0	0	0	N/A	0
113	337	AAA	0	0	0.282428	2.23908	0	0	0	N/A	0
114	340	GAT	0	0	0.387961	2.61204	0	0	0	N/A	0
115	343	TTT	0	0	0.387961	2.61204	0	0	0	N/A	0
116	346	GGA	0	0	1	1.66525	0	0	0	N/A	0
117	349	AAC	0	0	0.387961	2.61204	0	0	0	N/A	0
118	352	ACT	0	0	1	2	0	0	0	N/A	0
119	355	ACA	0	0	1	2	0	0	0	N/A	0
120	358	TTT	0	0	0.387961	2.61204	0	0	0	N/A	0
121	361	TTT	0	0	0.387961	2.61204	0	0	0	N/A	0
122	364	AAA	0	0	0.282428	2.23908	0	0	0	N/A	0
123	367	ATC	0	0	0.77101	2.22899	0	0	0	N/A	0
124	370	CGA	0	0	1.38305	1.22899	0	0	0	N/A	0
125	373	GAC	0	0	0.387961	2.61204	0	0	0	N/A	0
126	376	AAA	0	0	0.282428	2.23908	0	0	0	N/A	0
127	379	ATC	0	0	0.77101	2.22899	0	0	0	N/A	0
128	382	AAA	0	0.000717017	0.282428	2.23908	0	0.000320229	0.000320229	0.999915	0.0108443
129	385	ACA	0	0	1	2	0	0	0	N/A	0
130	388	GAA	0	0	0.282428	2.38283	0	0	0	N/A	0
131	391	TCG	0	0	1	1.61695	0	0	0	N/A	0
132	394	ATT	0	0	0.77101	2.22899	0	0	0	N/A	0
133	397	TCT	0	0	1	2	0	0	0	N/A	0
134	400	AAG	0	0	0.330508	2.191	0	0	0	N/A	0
135	403	CAG	0	0	0.330508	2.28153	0	0	0	N/A	0
136	406	GAA	0	0	0.282428	2.38283	0	0	0	N/A	0
137	409	TGG	0	0	0	2.33898	0	0	0	N/A	0
138	412	ACA	0	0	1	2	0	0	0	N/A	0
139	415	GTT	0	0	1	2	0	0	0	N/A	0
140	418	TTT	0	0	0.387961	2.61204	0	0	0	N/A	0
141	421	TTT	0	0	0.387961	2.61204	0	0	0	N/A	0
142	424	GAA	0	0	0.282428	2.38283	0	0	0	N/A	0
143	427	GCG	0	1	1	1.99171	0	0.502081	0.502081	0.665743	17.0025
144	430	CTC	0	0	1	2	0	0	0	N/A	0
145	433	CGG	0	0	1.38305	1.61695	0	0	0	N/A	0
146	436	ATA	0	0.000717017	0.717572	2.28243	0	0.000314147	0.000314147	0.999804	0.0106383
147	439	GTG	0	0	1	2	0	0	0	N/A	0
148	442	AAT	0	0	0.387961	2.61204	0	0	0	N/A	0
149	445	TAT	0	0	0.387961	2	0	0	0	N/A	0
150	448	AGA	0	0	0.521504	2	0	0	0	N/A	0
151	451	GAC	0	0	0.387961	2.61204	0	0	0	N/A	0
152	454	TAT	0	0	0.387961	2	0	0	0	N/A	0
153	457	TTA	0	0	0.670389	1.71757	0	0	0	N/A	0
154	460	ATC	0	0	0.77101	2.22899	0	0	0	N/A	0
155	463	GGT	0	0	1	2	0	0	0	N/A	0
156	466	AAA	0	0	0.282428	2.23908	0	0	0	N/A	0
157	469	TTG	0	0	0.718469	1.89848	0	0	0	N/A	0
158	472	ATT	0	0	0.77101	2.22899	0	0	0	N/A	0
159	475	GTA	0	0	1	2	0	0	0	N/A	0
160	478	CAA	0	0	0.282428	2.32961	0	0	0	N/A	0
161	481	GGG	0	0	1	2	0	0	0	N/A	0
162	484	ATC	0	0	0.77101	2.22899	0	0	0	N/A	0
163	487	CGT	0	0.000717017	1	2	0	0.000358509	0.000358509	0.999709	0.0121406
164	490	AAG	0.000269558	0.00134779	0.330508	2.191	0.000815587	0.000615149	-0.000200437	0.999811	-0.00678762
165	493	TTA	0	0	0.670389	1.71757	0	0	0	N/A	0
166	496	GAC	0.000628291	0.00152585	0.387961	2.61204	0.00161947	0.00058416	-0.00103531	0.999789	-0.0350599
167	499	GAA	0	0	0.282428	2.38283	0	0	0	N/A	0
168	502	ATT	0	0.000808093	0.77101	2.22899	0	0.000362538	0.000362538	0.99976	0.012277
169	505	TTG	0.000269364	0.000538729	0.718469	1.89848	0.000374915	0.000283768	-9.11464e-05	0.999827	-0.00308659
170	508	TCT	0	0	1	2	0	0	0	N/A	0
171	511	TTG	0	0	0.718469	1.89848	0	0	0	N/A	0
172	514	CGC	0	0	1	2	0	0	0	N/A	0
173	517	ACA	0	0	1	2	0	0	0	N/A	0
174	520	GAC	0	0	0.387961	2.61204	0	0	0	N/A	0
175	523	GAT	0	0	0.387961	2.61204	0	0	0	N/A	0
176	526	CTA	0	0	1.38796	1.61204	0	0	0	N/A	0
177	529	TTT	0	0	0.387961	2.61204	0	0	0	N/A	0
178	532	TTT	0	0.000808093	0.387961	2.61204	0	0.000309372	0.000309372	0.999888	0.0104766
179	535	GCA	0	2	1	1.98555	0	1.00728	1.00728	0.442297	34.1105
180	538	TCC	0.000808674	0.000808674	1	2	0.000808674	0.000404337	-0.000404337	0.999672	-0.0136925
181	541	AAT	0	0	0.387961	2.61204	0	0	0	N/A	0
182	544	CAG	0.000269364	0.000538729	0.330508	2.28153	0.000815001	0.000236126	-0.000578875	0.999927	-0.0196031
183	547	ATT	0	0	0.77101	2.22899	0	0	0	N/A	0
184	550	TCC	0	0.000808093	1	2	0	0.000404047	0.000404047	0.999672	0.0136827
185	553	TTT	0.000269364	0.000538729	0.387961	2.61204	0.000694308	0.000206248	-0.00048806	0.999925	-0.0165277
186	556	CGC	0	0	1	2	0	0	0	N/A	0
187	559	ATT	0.000673169	0.00148097	0.77101	2.22899	0.000873101	0.000664414	-0.000208687	0.99956	-0.00706699
188	562	AAA	0	0	0.282428	2.23908	0	0	0	N/A	0
189	565	AAA	0	0	0.282428	2.23908	0	0	0	N/A	0
190	568	AGA	0.000493657	0.00336691	0.521504	2	0.000946604	0.00168346	0.000736852	0.99922	0.0249528
191	571	CAG	0	0.000569331	0.330508	2.28153	0	0.000249539	0.000249539	0.999923	0.00845041
192	574	AAT	0.000284585	0.000569169	0.387961	2.61204	0.00073354	0.000217902	-0.000515638	0.999921	-0.0174616
193	577	AAA	0	0.000853754	0.282428	2.23907	0	0.000381297	0.000381297	0.999899	0.0129123
194	580	GAA	0.000284585	0.000569169	0.282428	2.38283	0.00100764	0.000238863	-0.000768773	0.999936	-0.0260338
195	583	ACC	0	0.00251497	1	2	0	0.00125749	0.00125749	0.998981	0.0425836
196	586	AAA	0.000284858	1.00057	0.282428	2.24103	0.0010086	0.446477	0.445468	0.888021	15.0854
197	589	ATT	0	0	0.771009	2.22899	0	0	0	N/A	0
198	592	CTA	0	0	1.38796	1.61204	0	0	0	N/A	0
199	595	ATC	0	0	0.771009	2.22899	0	0	0	N/A	0
200	598	ACA	0	0	1	2	0	0	0	N/A	0
201	601	TTT	0	0	0.38796	2.61204	0	0	0	N/A	0
202	604	CCT	0	0	1	2	0	0	0	N/A	0
203	607	ATC	0	0	0.771009	2.22899	0	0	0	N/A	0
204	610	AGC	0	0	0.38796	2.61204	0	0	0	N/A	0
205	613	TTA	0	0	0.670388	1.71757	0	0	0	N/A	0
206	616	ATG	0	0	0	3	0	0	0	N/A	0
207	619	GAA	1.52976	0.0127543	0.29241	2.37284	5.23154	0.00537513	-5.22617	0.999877	-176.979
208	622	GAG	0	0	0.330508	2.33474	0	0	0	N/A	0
209	625	TTG	0.00114686	0.00209133	0.718468	1.89848	0.00159625	0.00110158	-0.000494674	0.999329	-0.0167517
210	628	CAA	0	0.000630413	0.282428	2.32961	0	0.000270609	0.000270609	0.999928	0.00916392
211	631	AAA	0.000315107	0.000630214	0.282428	2.23907	0.00111571	0.000281462	-0.000834247	0.999925	-0.028251
212	634	TAC	0	0.000899496	0.38796	2	0	0.000449748	0.000449748	0.999841	0.0152303
213	637	ACT	0.000945321	0	0.999999	2	0.000945322	0	-0.000945322	1	-0.0320125
214	640	TGT	0	1	0.38796	2.21412	0	0.451646	0.451646	0.850904	15.2946
215	643	GGG	0	0	0.999999	2	0	0	0	N/A	0
216	646	AGA	0	0	0.521503	2	0	0	0	N/A	0
217	649	AAT	0	0	0.38796	2.61204	0	0	0	N/A	0
218	652	GGG	0.00148417	0.00175402	0.999999	2	0.00148417	0.000877009	-0.00060716	0.999289	-0.0205609
219	655	AGA	0	0	0.521503	2	0	0	0	N/A	0
220	658	GTA	0	2.00212	0.963313	2.03668	0	0.98303	0.98303	0.46052	33.2894
221	661	TTT	0	0	0.38796	2.61204	0	0	0	N/A	0
222	664	GTT	0	0	0.999999	2	0	0	0	N/A	0
223	667	TCT	0	0.0030528	1	2	0	0.0015264	0.0015264	0.998763	0.0516901
224	670	AAA	0	0	0.282428	2.23907	0	0	0	N/A	0
225	673	ATA	0	0	0.717572	2.28243	0	0	0	N/A	0
226	676	GGG	0	0	1	2	0	0	0	N/A	0
227	679	ATT	0.000569681	0.00280162	0.771009	2.22899	0.000738877	0.0012569	0.000518024	0.999168	0.0175424
228	682	CCT	0	0.000853754	1	2	0	0.000426877	0.000426877	0.999654	0.0144558
229	685	GTA	0	0	1	2	0	0	0	N/A	0
230	688	ACA	0.000808674	0.000808674	1	2	0.000808674	0.000404337	-0.000404337	0.999672	-0.0136925
231	691	ACA	0	0	1	2	0	0	0	N/A	0
232	694	AGT	0	0	0.387961	2.61204	0	0	0	N/A	0
233	697	CAG	0	0	0.330508	2.28153	0	0	0	N/A	0
234	700	GTT	0	0	1	2	0	0	0	N/A	0
235	703	GCG	0	0.000808093	1	2	0	0.000404047	0.000404047	0.999672	0.0136827
236	706	CAT	0	0.000808093	0.387961	2.61204	0	0.000309372	0.000309372	0.999888	0.0104766
237	709	AAT	0	0	0.387961	2.61204	0	0	0	N/A	0
238	712	TTT	0	0	0.387961	2.61204	0	0	0	N/A	0
239	715	AGG	0	0	0.569584	2.43042	0	0	0	N/A	0
240	718	CTT	0.00903561	0.00400052	1	2	0.00903561	0.00200026	-0.00703535	0.998382	-0.238246
241	721	GCA	0	0	1	2	0	0	0	N/A	0
242	724	GAG	0	0	0.330508	2.33475	0	0	0	N/A	0
243	727	TTC	0	0	0.387961	2.61204	0	0	0	N/A	0
244	730	CAT	0	1.88184	0.387961	2.48497	0	0.757288	0.757288	0.761091	25.6449
245	733	AGT	0	0	0.387961	2.61204	0	0	0	N/A	0
246	736	GCT	0	0	1	2	0	0	0	N/A	0
247	739	ATG	0.00022439	0.00192975	6.58001e-11	3	3.41017e+06	0.000643251	-3.41017e+06	1	-1.15482e+08
248	742	AAA	0	0	0.282428	2.23907	0	0	0	N/A	0
249	745	ATA	0	1	0.708157	2.28149	0	0.43831	0.43831	0.76313	14.843
250	748	AAA	0	0.000569331	0.282428	2.23907	0	0.000254271	0.000254271	0.999932	0.00861064
251	751	ATT	0	0	0.771009	2.22899	0	0	0	N/A	0
252	754	ACT	0	0	1	2	0	0	0	N/A	0
253	757	CCC	2.66131	0	1	2	2.66131	0	-2.66131	1	-90.1229
254	760	AGA	0	0	0.521504	2	0	0	0	N/A	0
255	763	GTA	0	0	1	2	0	0	0	N/A	0
256	766	CTT	0.000899496	0	1	2	0.000899497	0	-0.000899497	1	-0.0304606
257	769	CGT	0	0	1	2	0	0	0	N/A	0
258	772	GCA	0	0	1	2	0	0	0	N/A	0
259	775	AGC	0	0	0.38796	2.61204	0	0	0	N/A	0
260	778	GCT	0	0	0.999999	2	0	0	0	N/A	0
261	781	TTG	0	0	0.718468	1.89848	0	0	0	N/A	0

## Sheet: CDS1 Caption
Maximum Likelihood analysis of natural selection codon-by-codon
NOTE.--For each codon, estimates of the numbers of inferred synonymous (s) and nonsynonymous (n) substitutions are presented along with the numbers of sites that are estimated to be synonymous (S) and nonsyonymous (N). These estimates are produced using the joint Maximum Likelihood reconstructions of ancestral states under a Muse-Gaut model [1] of codon substitution and Felsenstein 1981 model [2]…
1. SV Muse, BS Gaut. (1994) A likelihood approach for comparing synonymous and nonsynonymous nucleotide substitution rates, with application to the chloroplast genome. Mol Biol Evol 11:715-724.
2. Felsenstein J. (1981). Evolutionary trees from DNA sequences: a maximum likelihood approach. J. Molecular Evolution 17:368-376.
3. Kosakovsky Pond, S. L., and Frost, S. D. W. (2005) Not So Different After All: A Comparison of Methods for Detecting Amino Acid Sites Under Selection . Mol Biol Evol 22:1208-1222.
4. Suzuki Y, Gojobori T. (1999) A method for detecting positive selection at single amino acid sites. Mol Biol Evol 16:1315-28.
5. Sergei L. Kosakovsky Pond, Simon D. W. Frost, Spencer V. Muse. (2005) HyPhy: hypothesis testing using phylogenies. Bioinformatics 21:676-679.
6. Kumar S., Stecher G., and Tamura K. (2016). MEGA7: Molecular Evolutionary Genetics Analysis version 7.0 for bigger datasets.Molecular Biology and Evolution 33:1870-1874.
Disclaimer: Although utmost care has been taken to ensure the correctness of the caption, the caption text is provided "as is" without any warranty of any kind. Authors advise the user to carefully check the caption prior to its use for any purpose and report any errors or problems to the authors immediately (www.megasoftware.net). In no event shall the authors and their employers be liable for a…

## Sheet: CDS2
Codon#	Codon Start	Triplet	Syn (s)	Nonsyn (n)	Syn sites (S)	Nonsyn sites (N)	dS	dN	dN-dS	P-value	Normalized dN-dS
1	1	CTA	0	0	1.41901	1.58099	0	0	0	N/A	0
2	4	TAT	0	0	0.41901	2	0	0	0	N/A	0
3	10	AGC	0.000328633	0.0011054	0.41901	2.58099	0.000784308	0.000428286	-0.000356022	0.999834	-0.0134923
4	13	CAT	0.0241098	8.87496	0.466607	2.47026	0.0516705	3.59273	3.54106	0.223132	134.197
5	16	CTT	0	0	1	2	0	0	0	N/A	0
6	19	CTT	0	1	0.993618	2.00638	0	0.49841	0.49841	0.668794	18.8885
7	25	AGC	0	0.000717017	0.41901	2.58099	0	0.000277807	0.000277807	0.999892	0.0105282
8	28	GTT	0	0	1	2	0	0	0	N/A	0
9	31	GTC	0	0	1	2	0	0	0	N/A	0
10	34	TTC	0	0	0.41901	2.58099	0	0	0	N/A	0
11	37	TCG	0	0	1	1.68276	0	0	0	N/A	0
12	40	AGA	0	0	0.560329	2	0	0	0	N/A	0
13	43	GGA	0.00646707	5.8697	0.697221	1.88707	0.00927548	3.11048	3.1012	0.159825	117.528
14	46	TTT	0	1	0.430886	2.56911	0	0.389239	0.389239	0.856371	14.7512
15	49	ATC	0	0	0.736254	2.26375	0	0	0	N/A	0
16	52	GTA	0	0	1	2	0	0	0	N/A	0
17	55	CGC	0	0	1	2	0	0	0	N/A	0
18	58	AAA	0	0	0.276751	2.28358	0	0	0	N/A	0
19	61	TAT	0	0	0.41901	2	0	0	0	N/A	0
20	64	CAT	0	0	0.41901	2.58099	0	0	0	N/A	0
21	67	CTT	0	0	1	2	0	0	0	N/A	0
22	70	TGC	0	0	0.41901	2.26375	0	0	0	N/A	0
23	73	GGT	0	0	1	2	0	0	0	N/A	0
24	76	TGC	0	0	0.41901	2.26375	0	0	0	N/A	0
25	79	GTG	0	0	1	2	0	0	0	N/A	0
26	82	TCC	0	0	1	2	0	0	0	N/A	0
27	85	CGT	0	5.0153	0.558839	2.20027	0	2.2794	2.2794	0.32139	86.3835
28	88	GAC	0	0	0.41901	2.58099	0	0	0	N/A	0
29	91	CTT	0	1	0.988108	2.01189	0	0.497045	0.497045	0.670631	18.8367
30	94	CAT	0	0	0.41901	2.58099	0	0	0	N/A	0
31	97	TAT	0	0	0.41901	2	0	0	0	N/A	0
32	100	GTC	0	0	1	2	0	0	0	N/A	0
33	103	GGA	0	0	1	1.6373	0	0	0	N/A	0
34	106	GTC	0	0	1	2	0	0	0	N/A	0
35	112	GCA	0	0	1	2	0	0	0	N/A	0
36	115	CCC	0	0	1	2	0	0	0	N/A	0
37	121	GCG	0	0	1	2	0	0	0	N/A	0
38	124	TTT	0	0	0.41901	2.58099	0	0	0	N/A	0
39	127	GTA	0	0	1	2	0	0	0	N/A	0
40	130	CTC	0	0	1	2	0	0	0	N/A	0
41	133	CGT	0	0	1	2	0	0	0	N/A	0
42	136	CAC	0	0	0.41901	2.58099	0	0	0	N/A	0
43	139	AGC	0	0	0.41901	2.58099	0	0	0	N/A	0
44	142	GGT	0	0	1	2	0	0	0	N/A	0
45	145	TGC	0	0	0.41901	2.26375	0	0	0	N/A	0
46	148	TCG	0	0	1	1.68276	0	0	0	N/A	0
47	151	AAG	0	0	0.274607	2.28572	0	0	0	N/A	0
48	154	CAC	0	0	0.41901	2.58099	0	0	0	N/A	0
49	157	GTG	0	0	1	2	0	0	0	N/A	0
50	160	CGG	0	0	1.31724	1.68276	0	0	0	N/A	0
51	163	GGT	0.000717017	0	1	2	0.000717017	0	-0.000717017	1	-0.0271731
52	166	TAT	0	0	0.41901	2	0	0	0	N/A	0
53	169	CTT	0	6.74187	0.793005	2.20699	0	3.05478	3.05478	0.126233	115.768
54	172	AAA	0	0	0.276751	2.28358	0	0	0	N/A	0
55	175	AGG	0	0	0.558185	2.44181	0	0	0	N/A	0
56	178	GAT	0	0	0.41901	2.58099	0	0	0	N/A	0
57	181	TGC	0	0	0.41901	2.26375	0	0	0	N/A	0
58	184	AGC	0	0	0.41901	2.58099	0	0	0	N/A	0
59	187	TTG	0	0	0.693617	1.98914	0	0	0	N/A	0
60	193	TCC	0	0	1	2	0	0	0	N/A	0
61	196	TGC	0	0	0.41901	2.26375	0	0	0	N/A	0
62	199	TTG	0	0	0.693617	1.98914	0	0	0	N/A	0
63	202	AGA	0	0	0.560329	2	0	0	0	N/A	0
64	205	GAA	0	0	0.276751	2.36055	0	0	0	N/A	0
65	208	CGT	0	0	1	2	0	0	0	N/A	0
66	211	GCG	0	1	1	2	0	0.5	0.5	0.666667	18.9487
67	214	GGC	0	0	1	2	0	0	0	N/A	0
68	217	GAT	0	0	0.41901	2.58099	0	0	0	N/A	0
69	220	TTG	0	0	0.693617	1.98914	0	0	0	N/A	0
70	223	CCT	0	0	1	2	0	0	0	N/A	0
71	229	CCC	0	0	1	2	0	0	0	N/A	0
72	232	CAC	0	0	0.41901	2.58099	0	0	0	N/A	0
73	235	CAT	0	0	0.41901	2.58099	0	0	0	N/A	0
74	238	TTT	0	0	0.41901	2.58099	0	0	0	N/A	0
75	241	TCC	0	0	1	2	0	0	0	N/A	0
76	247	GCG	0	0	1	2	0	0	0	N/A	0
77	250	AGT	0	0	0.41901	2.58099	0	0	0	N/A	0
78	253	TAC	0	0	0.41901	2	0	0	0	N/A	0
79	256	GAA	0	0	0.276751	2.36055	0	0	0	N/A	0
80	259	GAC	0	0	0.41901	2.58099	0	0	0	N/A	0
81	262	AAA	0	0	0.276751	2.28358	0	0	0	N/A	0
82	265	ACC	0	0	1	2	0	0	0	N/A	0
83	268	TCT	0	0	1	2	0	0	0	N/A	0
84	271	TCG	0	0	1	1.68276	0	0	0	N/A	0
85	274	TTG	0	0	0.693617	1.98914	0	0	0	N/A	0
86	277	ACC	0	0	1	2	0	0	0	N/A	0
87	280	GAT	0	0	0.41901	2.58099	0	0	0	N/A	0
88	283	GTA	0	0	1	2	0	0	0	N/A	0
89	286	CTC	0	0	1	2	0	0	0	N/A	0
90	289	TTG	0	0	0.693617	1.98914	0	0	0	N/A	0
91	295	AAA	0	0	0.276751	2.28358	0	0	0	N/A	0
92	298	GTG	0	0	1	2	0	0	0	N/A	0
93	301	CAT	0	0	0.41901	2.58099	0	0	0	N/A	0
94	304	AAA	0	0	0.276751	2.28358	0	0	0	N/A	0
95	307	CTT	0	0	1	2	0	0	0	N/A	0
96	310	CTG	0	0	1.41901	1.58099	0	0	0	N/A	0
97	313	AGG	0	0	0.558185	2.44181	0	0	0	N/A	0
98	316	ATA	0	0	0.723249	2.27675	0	0	0	N/A	0
99	319	AGT	0	0	0.41901	2.58099	0	0	0	N/A	0
100	322	TAT	0	0	0.41901	2	0	0	0	N/A	0
101	325	AAT	0	0	0.41901	2.58099	0	0	0	N/A	0
102	328	AAT	0	1	0.41901	2.58099	0	0.387448	0.387448	0.86033	14.6833
103	331	CCT	0	0	1	2	0	0	0	N/A	0
104	334	CTT	0	0	1	2	0	0	0	N/A	0
105	337	TTC	0	0	0.41901	2.58099	0	0	0	N/A	0
106	340	TGT	0	0	0.41901	2.26375	0	0	0	N/A	0
107	343	CTG	0	0	1.41901	1.58099	0	0	0	N/A	0
108	346	ACG	0	0	1	2	0	0	0	N/A	0
109	349	GTT	0	0	1	2	0	0	0	N/A	0
110	352	CTT	0	0	1	2	0	0	0	N/A	0
111	355	AAG	0	0	0.274607	2.28572	0	0	0	N/A	0
112	358	CTG	0	0	1.41901	1.58099	0	0	0	N/A	0
113	361	GGA	0	0	1	1.6373	0	0	0	N/A	0
114	364	GAA	0	0	0.276751	2.36055	0	0	0	N/A	0
115	367	AGA	0	0	0.560329	2	0	0	0	N/A	0
116	370	AAT	0	0	0.41901	2.58099	0	0	0	N/A	0
117	373	GGT	0	0	1	2	0	0	0	N/A	0
118	376	AGC	0	0	0.41901	2.58099	0	0	0	N/A	0
119	379	TTG	0	0	0.693617	1.98914	0	0	0	N/A	0
120	382	TTG	0	0	0.693617	1.98914	0	0	0	N/A	0
121	385	GAA	0	0	0.276751	2.36055	0	0	0	N/A	0
122	388	ACA	0	0	1	2	0	0	0	N/A	0
123	391	AAT	0	0	0.41901	2.58099	0	0	0	N/A	0
124	394	CTG	0	0	1.41901	1.58099	0	0	0	N/A	0
125	397	ACT	0	0	1	2	0	0	0	N/A	0
126	400	AAT	0	0	0.41901	2.58099	0	0	0	N/A	0
127	403	CTC	0	0	1	2	0	0	0	N/A	0
128	406	CAA	0	0	0.276751	2.30424	0	0	0	N/A	0
129	409	GCT	0	0	1	2	0	0	0	N/A	0
130	415	GAC	0	0	0.41901	2.58099	0	0	0	N/A	0
131	418	TTC	0	0	0.41901	2.58099	0	0	0	N/A	0
132	421	AGA	0	0	0.560329	2	0	0	0	N/A	0
133	424	GGA	0	0	1	1.6373	0	0	0	N/A	0
134	427	GCG	0	0	1	2	0	0	0	N/A	0
135	430	TTT	0	0	0.41901	2.58099	0	0	0	N/A	0
136	433	ACC	0	1.01697	1	2	0	0.508485	0.508485	0.662095	19.2703
137	436	TCC	0	0	1	2	0	0	0	N/A	0
138	439	TTG	0	0	0.693617	1.98914	0	0	0	N/A	0
139	442	GAG	0	0	0.274607	2.3627	0	0	0	N/A	0
140	445	CAT	0	0	0.41901	2.58099	0	0	0	N/A	0
141	448	TGT	0	0	0.41901	2.26375	0	0	0	N/A	0
142	451	CTG	0	0	1.41901	1.58099	0	0	0	N/A	0
143	454	GGC	0	0	1	2	0	0	0	N/A	0
144	457	GAT	0	0	0.41901	2.58099	0	0	0	N/A	0
145	460	CAA	0	0	0.276751	2.30424	0	0	0	N/A	0
146	463	CCA	0	0	1	2	0	0	0	N/A	0
147	466	ATC	0	0	0.736254	2.26375	0	0	0	N/A	0
148	469	CCG	0	0	1	2	0	0	0	N/A	0
149	472	GGC	0	0	1	2	0	0	0	N/A	0
150	475	GTT	0	4.25143	0.818371	2.18163	0	1.94874	1.94874	0.25814	73.8524
151	478	GAT	0	0	0.41901	2.58099	0	0	0	N/A	0
152	481	TTT	0	0	0.41901	2.58099	0	0	0	N/A	0
153	484	TTT	0	0	0.41901	2.58099	0	0	0	N/A	0
154	490	CTC	0	0	1	2	0	0	0	N/A	0
155	493	TTT	0	0	0.41901	2.58099	0	0	0	N/A	0
156	499	GAA	0	0	0.276751	2.36055	0	0	0	N/A	0
157	502	GGA	0	0	1	1.6373	0	0	0	N/A	0
158	505	TGC	0	2.10875	0.47323	2.23913	0	0.94177	0.94177	0.667435	35.6907
159	508	TGT	0	0	0.41901	2.26375	0	0	0	N/A	0
160	511	TTG	0	0	0.693617	1.98914	0	0	0	N/A	0
161	514	CAA	0	0	0.276751	2.30424	0	0	0	N/A	0
162	517	ACT	1	0	1	2	1	0	-1	1	-37.8975
163	520	GTT	0	0	1	2	0	0	0	N/A	0
164	523	CAT	0	0	0.41901	2.58099	0	0	0	N/A	0
165	526	CGC	0	0	1	2	0	0	0	N/A	0
166	529	ATC	0	0	0.736254	2.26375	0	0	0	N/A	0
167	532	CGT	0	2.21797	0.945781	2.02461	0	1.0955	1.0955	0.427336	41.5168
168	535	TTT	0	0	0.41901	2.58099	0	0	0	N/A	0
169	538	TAC	0	0	0.41901	2	0	0	0	N/A	0
170	541	TAT	0	0	0.41901	2	0	0	0	N/A	0
171	544	TTC	0	0	0.41901	2.58099	0	0	0	N/A	0
172	547	CCT	0	0	1	2	0	0	0	N/A	0
173	550	GGT	0	0	1	2	0	0	0	N/A	0
174	553	TTT	0	0	0.41901	2.58099	0	0	0	N/A	0
175	556	AAA	0	0	0.276751	2.28358	0	0	0	N/A	0
176	559	AAA	0	0	0.276751	2.28358	0	0	0	N/A	0
177	562	TGT	0	0	0.41901	2.26375	0	0	0	N/A	0
178	565	TCG	0	1	0.979421	1.69856	0	0.588733	0.588733	0.634269	22.3115
179	568	ACT	0	0	1	2	0	0	0	N/A	0
180	571	ATT	0	0	0.736254	2.26375	0	0	0	N/A	0
181	574	TTC	0	0	0.41901	2.58099	0	0	0	N/A	0
182	577	TTG	0	0	0.693617	1.98914	0	0	0	N/A	0
183	580	TTT	0	0	0.41901	2.58099	0	0	0	N/A	0
184	583	AGA	0	0	0.560329	2	0	0	0	N/A	0
185	586	AGG	0	0	0.558185	2.44181	0	0	0	N/A	0
186	589	TTG	0	0	0.693617	1.98914	0	0	0	N/A	0
187	592	CGC	0	0	1	2	0	0	0	N/A	0
188	595	TAT	0	0	0.41901	2	0	0	0	N/A	0
189	598	AGC	1	1	0.425488	2.57451	2.35024	0.388423	-1.96182	0.979884	-74.3479
190	601	GAC	0	0	0.41901	2.58099	0	0	0	N/A	0
191	604	TAT	0	0	0.41901	2	0	0	0	N/A	0
192	607	TCC	0	0	1	2	0	0	0	N/A	0
193	610	TTG	0	0	0.693617	1.98914	0	0	0	N/A	0
194	613	AGT	0	0	0.41901	2.58099	0	0	0	N/A	0
195	616	CAT	0	0	0.41901	2.58099	0	0	0	N/A	0
196	619	CCT	0	0	1	2	0	0	0	N/A	0
197	622	GTT	0	0	1	2	0	0	0	N/A	0
198	628	GAA	0	0	0.276751	2.36055	0	0	0	N/A	0
199	631	TCT	0	0	1	2	0	0	0	N/A	0
200	634	TGT	0	0	0.41901	2.26375	0	0	0	N/A	0
201	640	GGA	0	0.000508472	1	1.6373	0	0.000310555	0.000310555	0.999758	0.0117692
202	643	AAT	0	0	0.41901	2.58099	0	0	0	N/A	0
203	646	ATA	0	0	0.723249	2.27675	0	0	0	N/A	0
204	649	GCT	0	0	1	2	0	0	0	N/A	0
205	652	TGC	0	0	0.41901	2.26375	0	0	0	N/A	0
206	655	TGC	0	0	0.41901	2.26375	0	0	0	N/A	0
207	658	TCG	0	0	1	1.68276	0	0	0	N/A	0
208	661	AAC	0	0	0.41901	2.58099	0	0	0	N/A	0
209	664	TTG	0	0	0.693617	1.98914	0	0	0	N/A	0
210	667	TTT	0	0	0.41901	2.58099	0	0	0	N/A	0
211	670	AGT	0	0	0.41901	2.58099	0	0	0	N/A	0
212	673	ACC	0	0	1	2	0	0	0	N/A	0
213	676	TTC	0	0	0.41901	2.58099	0	0	0	N/A	0
214	679	GGT	0	0	1	2	0	0	0	N/A	0
215	682	CCA	0	0	1	2	0	0	0	N/A	0
216	685	AGA	0.000717532	2.9371	0.612815	1.9567	0.00117088	1.50104	1.49987	0.449432	56.8414
217	688	AGT	0	0	0.41901	2.58099	0	0	0	N/A	0
218	691	CTT	0	0	1	2	0	0	0	N/A	0
219	694	GGC	1	1	0.988039	2.01196	1.01211	0.497028	-0.515078	0.891531	-19.5202
220	697	AGA	0	0	0.560329	2	0	0	0	N/A	0
221	700	GGA	0	0	1	1.6373	0	0	0	N/A	0
222	703	AAC	0	0	0.41901	2.58099	0	0	0	N/A	0
223	706	TTT	0	0	0.41901	2.58099	0	0	0	N/A	0
224	709	TTT	0	0	0.41901	2.58099	0	0	0	N/A	0
225	712	AAT	0	0	0.41901	2.58099	0	0	0	N/A	0
226	715	CGC	0	0	1	2	0	0	0	N/A	0
227	718	ATC	0	0	0.736254	2.26375	0	0	0	N/A	0
228	724	GAT	0	2.10875	0.41901	2.58099	0	0.817031	0.817031	0.728157	30.9634
229	730	ATT	0	0	0.736254	2.26375	0	0	0	N/A	0
230	733	ATG	0	0	0	3	0	0	0	N/A	0
231	736	ATT	0	0	0.736254	2.26375	0	0	0	N/A	0
232	742	AAG	0	0	0.274607	2.28572	0	0	0	N/A	0
233	745	GGA	0	0	1	1.6373	0	0	0	N/A	0
234	748	AAA	0	0	0.276751	2.28358	0	0	0	N/A	0
235	751	CTC	0	0	1	2	0	0	0	N/A	0
236	754	TTG	0	0	0.693617	1.98914	0	0	0	N/A	0
237	757	CAG	0	0	0.274607	2.30638	0	0	0	N/A	0
238	760	ATT	0	0	0.736254	2.26375	0	0	0	N/A	0
239	763	CAT	0	0	0.41901	2.58099	0	0	0	N/A	0
240	766	ATC	0	0	0.736254	2.26375	0	0	0	N/A	0
241	769	CAA	0	0	0.276751	2.30424	0	0	0	N/A	0
242	772	AGA	0.00862275	5.37892	0.894183	1.72459	0.00964316	3.11895	3.10931	0.107888	117.835
243	775	CAA	0	0	0.276751	2.30424	0	0	0	N/A	0
244	781	ACC	0	0	1	2	0	0	0	N/A	0
245	784	AAT	0	0	0.41901	2.58099	0	0	0	N/A	0
246	787	CTT	0	0	1	2	0	0	0	N/A	0
247	790	TTC	0	0	0.41901	2.58099	0	0	0	N/A	0
248	796	AGA	0.000239006	0.000478011	0.560329	2	0.000426545	0.000239006	-0.000187539	0.999882	-0.00710726
249	799	CAA	0.000254171	0.000508343	0.276751	2.30424	0.000918412	0.000220612	-0.0006978	0.999942	-0.0264448
250	802	AAA	0	0	0.276751	2.28358	0	0	0	N/A	0
251	805	AGA	0	0	0.560329	2	0	0	0	N/A	0
252	808	TCC	0	0	1	2	0	0	0	N/A	0
253	811	TCG	0	0	1	1.68276	0	0	0	N/A	0
254	814	ATA	0	0	0.723249	2.27675	0	0	0	N/A	0
255	820	TCT	0	0	1	2	0	0	0	N/A	0
256	823	ACA	0	0	1	2	0	0	0	N/A	0
257	826	AGT	0	0	0.41901	2.58099	0	0	0	N/A	0
258	829	ATG	0	0	0	3	0	0	0	N/A	0
259	832	TTT	0	0	0.41901	2.58099	0	0	0	N/A	0
260	835	GTT	0	0	1	2	0	0	0	N/A	0
261	838	GAG	0	0	0.274607	2.3627	0	0	0	N/A	0
262	844	TGC	0	0	0.41901	2.26375	0	0	0	N/A	0
263	847	GGT	0	0	1	2	0	0	0	N/A	0
264	850	CCA	0	0	1	2	0	0	0	N/A	0
265	853	ATG	0	0	0	3	0	0	0	N/A	0
266	856	CAT	0	0	0.41901	2.58099	0	0	0	N/A	0
267	859	AAT	0	0	0.41901	2.58099	0	0	0	N/A	0
268	862	AAC	0	0	0.41901	2.58099	0	0	0	N/A	0
269	865	TTC	0	0	0.41901	2.58099	0	0	0	N/A	0
270	868	GAA	0	0	0.276751	2.36055	0	0	0	N/A	0
271	874	GGA	0	0	1	1.6373	0	0	0	N/A	0
272	877	GAA	0	0.000508472	0.276751	2.36055	0	0.000215404	0.000215404	0.999944	0.00816326
273	880	GCT	0	0	1	2	0	0	0	N/A	0
274	883	TTT	0	0	0.41901	2.58099	0	0	0	N/A	0
275	886	CAT	0	0	0.41901	2.58099	0	0	0	N/A	0
276	889	GCG	0	0	1	2	0	0	0	N/A	0
277	892	TTT	0	0	0.41901	2.58099	0	0	0	N/A	0
278	895	CCA	0	0	1	2	0	0	0	N/A	0
279	898	ATA	0	0	0.723249	2.27675	0	0	0	N/A	0
280	901	GGA	0	0	1	1.6373	0	0	0	N/A	0
281	904	TTC	0	1	0.430014	2.56999	0	0.389107	0.389107	0.856662	14.7462
282	907	TTG	0	0	0.693617	1.98914	0	0	0	N/A	0
283	910	GCG	0	0	1	2	0	0	0	N/A	0
284	913	AAT	0	0	0.41901	2.58099	0	0	0	N/A	0
285	916	TTT	0	0	0.41901	2.58099	0	0	0	N/A	0
286	922	AAC	0	0	0.41901	2.58099	0	0	0	N/A	0
287	925	TTC	0	0	0.41901	2.58099	0	0	0	N/A	0
288	928	CTG	0	0	1.41901	1.58099	0	0	0	N/A	0
289	931	ATA	0	0	0.723249	2.27675	0	0	0	N/A	0
290	934	AGA	0	0	0.560329	2	0	0	0	N/A	0
291	937	CTT	0	0	1	2	0	0	0	N/A	0
292	940	TTC	0	0	0.41901	2.58099	0	0	0	N/A	0
293	943	GCT	0	5.46784	1	2	0	2.73392	2.73392	0.108933	103.609
294	946	ATA	0	0.000717017	0.723249	2.27675	0	0.00031493	0.00031493	0.999802	0.011935
295	949	TTC	0	0	0.41901	2.58099	0	0	0	N/A	0
296	955	CGA	0	0	1.31724	1.26375	0	0	0	N/A	0
297	958	CAT	0	0	0.41901	2.58099	0	0	0	N/A	0
298	961	TTC	0	0	0.41901	2.58099	0	0	0	N/A	0
299	964	TTG	0	0	0.693617	1.98914	0	0	0	N/A	0
300	967	CTG	0	0	1.41901	1.58099	0	0	0	N/A	0
301	970	CAA	0	0	0.276751	2.30424	0	0	0	N/A	0
302	973	AGA	0	0	0.560329	2	0	0	0	N/A	0
303	979	AAT	0	0	0.41901	2.58099	0	0	0	N/A	0
304	982	CCC	0	0	1	2	0	0	0	N/A	0
305	985	TTT	0	0	0.41901	2.58099	0	0	0	N/A	0
306	988	ACC	0	0	1	2	0	0	0	N/A	0
307	991	CAT	0	0	0.41901	2.58099	0	0	0	N/A	0

## Sheet: CDS2 Caption
Maximum Likelihood analysis of natural selection codon-by-codon
NOTE.--For each codon, estimates of the numbers of inferred synonymous (s) and nonsynonymous (n) substitutions are presented along with the numbers of sites that are estimated to be synonymous (S) and nonsyonymous (N). These estimates are produced using the joint Maximum Likelihood reconstructions of ancestral states under a Muse-Gaut model [1] of codon substitution and Felsenstein 1981 model [2]…
1. SV Muse, BS Gaut. (1994) A likelihood approach for comparing synonymous and nonsynonymous nucleotide substitution rates, with application to the chloroplast genome. Mol Biol Evol 11:715-724.
2. Felsenstein J. (1981). Evolutionary trees from DNA sequences: a maximum likelihood approach. J. Molecular Evolution 17:368-376.
3. Kosakovsky Pond, S. L., and Frost, S. D. W. (2005) Not So Different After All: A Comparison of Methods for Detecting Amino Acid Sites Under Selection . Mol Biol Evol 22:1208-1222.
4. Suzuki Y, Gojobori T. (1999) A method for detecting positive selection at single amino acid sites. Mol Biol Evol 16:1315-28.
5. Sergei L. Kosakovsky Pond, Simon D. W. Frost, Spencer V. Muse. (2005) HyPhy: hypothesis testing using phylogenies. Bioinformatics 21:676-679.
6. Kumar S., Stecher G., and Tamura K. (2016). MEGA7: Molecular Evolutionary Genetics Analysis version 7.0 for bigger datasets.Molecular Biology and Evolution 33:1870-1874.
Disclaimer: Although utmost care has been taken to ensure the correctness of the caption, the caption text is provided "as is" without any warranty of any kind. Authors advise the user to carefully check the caption prior to its use for any purpose and report any errors or problems to the authors immediately (www.megasoftware.net). In no event shall the authors and their employers be liable for a…

## Sheet: CDS3
Codon#	Codon Start	Triplet	Syn (s)	Nonsyn (n)	Syn sites (S)	Nonsyn sites (N)	dS	dN	dN-dS	P-value	Normalized dN-dS
1	1	ATG	0	0	0	3	0	0	0	N/A	0
2	4	AAA	0	0	0.316664	2.2325	0	0	0	N/A	0
3	7	ACT	0	0	1	2	0	0	0	N/A	0
4	10	CGT	0	0	1	2	0	0	0	N/A	0
5	13	TCC	0	0	1	2	0	0	0	N/A	0
6	16	GAA	0	0	0.316664	2.35616	0	0	0	N/A	0
7	19	ATA	0	0	0.683336	2.31666	0	0	0	N/A	0
8	22	GAA	0	0	0.316664	2.35616	0	0	0	N/A	0
9	25	AAT	0	0	0.362466	2.63753	0	0	0	N/A	0
10	28	CGC	0	0	1	2	0	0	0	N/A	0
11	31	ATG	0	0	0	3	0	0	0	N/A	0
12	34	CAA	0	0	0.316664	2.32087	0	0	0	N/A	0
13	37	GAT	0	0	0.362466	2.63753	0	0	0	N/A	0
14	40	ATC	0	0	0.745408	2.25459	0	0	0	N/A	0
15	43	GAG	0	0	0.345655	2.32717	0	0	0	N/A	0
16	46	TAT	0	0	0.362466	2	0	0	0	N/A	0
17	49	GCG	0	0	1	2	0	0	0	N/A	0
18	52	TTG	0	0	0.708121	1.90894	0	0	0	N/A	0
19	55	TTA	0	0	0.679129	1.68334	0	0	0	N/A	0
20	58	GGT	0	0	1	2	0	0	0	N/A	0
21	61	AAA	0	0	0.316664	2.2325	0	0	0	N/A	0
22	64	GCT	0	0	1	2	0	0	0	N/A	0
23	67	CTG	0	0	1.36247	1.63753	0	0	0	N/A	0
24	70	ATA	0	0	0.683336	2.31666	0	0	0	N/A	0
25	73	TTT	0	0	0.362466	2.63753	0	0	0	N/A	0
26	76	GAA	0	0	0.316664	2.35616	0	0	0	N/A	0
27	79	GAC	0	0	0.362466	2.63753	0	0	0	N/A	0
28	82	TCT	0	0	1	2	0	0	0	N/A	0
29	85	ACT	0	0	1	2	0	0	0	N/A	0
30	88	GAG	0	0	0.345655	2.32717	0	0	0	N/A	0
31	91	TAT	0	0	0.362466	2	0	0	0	N/A	0
32	94	ATT	0	0	0.745408	2.25459	0	0	0	N/A	0
33	97	CTG	0	0	1.36247	1.63753	0	0	0	N/A	0
34	100	AGG	0	0	0.578153	2.42185	0	0	0	N/A	0
35	103	CAG	0	0	0.345655	2.29188	0	0	0	N/A	0
36	106	CTT	0	0	1	2	0	0	0	N/A	0
37	109	GCT	0	0	1	2	0	0	0	N/A	0
38	112	AAT	0	0	0.362466	2.63753	0	0	0	N/A	0
39	115	TAT	0	0	0.362466	2	0	0	0	N/A	0
40	118	GAG	0	0	0.345655	2.32717	0	0	0	N/A	0
41	121	TTT	0	0	0.362466	2.63753	0	0	0	N/A	0
42	124	AAG	0	0	0.345655	2.20351	0	0	0	N/A	0
43	127	TGT	0	0	0.362466	2.25459	0	0	0	N/A	0
44	130	TCC	4.64603	0	1	1.99997	4.64603	0	-4.64603	1	-165.192
45	133	CAT	0	0	0.362466	2.63753	0	0	0	N/A	0
46	136	CAT	0	0	0.362466	2.63753	0	0	0	N/A	0
47	139	AAA	0	0	0.316664	2.2325	0	0	0	N/A	0
48	142	AAC	0	0	0.362466	2.63753	0	0	0	N/A	0
49	145	ATA	0	0	0.683336	2.31666	0	0	0	N/A	0
50	148	TTC	0	0	0.362466	2.63753	0	0	0	N/A	0
51	151	ATA	0	0	0.683336	2.31666	0	0	0	N/A	0
52	154	GTA	0	0	1	2	0	0	0	N/A	0
53	157	TTT	0	0	0.362466	2.63753	0	0	0	N/A	0
54	160	AAA	0	0	0.316664	2.2325	0	0	0	N/A	0
55	163	TAC	1	0	0.362466	2	2.75888	0	-2.75888	1	-98.0933
56	166	TTA	0	0	0.679129	1.68334	0	0	0	N/A	0
57	169	AAA	0	0	0.316664	2.2325	0	0	0	N/A	0
58	172	GAC	0	0	0.362466	2.63753	0	0	0	N/A	0
59	175	AAT	0	0	0.362466	2.63753	0	0	0	N/A	0
60	178	GGA	0	0	1	1.67283	0	0	0	N/A	0
61	181	TTA	0	0	0.679129	1.68334	0	0	0	N/A	0
62	184	CCT	0	0	1	2	0	0	0	N/A	0
63	187	ATA	0	0	0.683336	2.31666	0	0	0	N/A	0
64	190	ACT	0	0	1	2	0	0	0	N/A	0
65	193	GTA	0	0	1	2	0	0	0	N/A	0
66	196	GAC	0	0	0.362466	2.63753	0	0	0	N/A	0
67	199	TCG	0	0	1	1.61706	0	0	0	N/A	0
68	202	GCT	0	0	1	2	0	0	0	N/A	0
69	205	TGG	0	0	0	2.30869	0	0	0	N/A	0
70	208	GAA	0	0	0.316664	2.35616	0	0	0	N/A	0
71	211	GAG	0	0	0.345655	2.32717	0	0	0	N/A	0
72	214	CTT	0	0	1	2	0	0	0	N/A	0
73	217	TTG	0	0	0.708121	1.90894	0	0	0	N/A	0
74	220	CGG	0	0	1.38294	1.61706	0	0	0	N/A	0
75	223	CGT	0	0	1	2	0	0	0	N/A	0
76	226	CGT	0	0	1	2	0	0	0	N/A	0
77	229	ATC	0	0	0.745408	2.25459	0	0	0	N/A	0
78	232	AAA	0	0	0.316664	2.2325	0	0	0	N/A	0
79	235	GAT	0	0	0.362466	2.63753	0	0	0	N/A	0
80	238	ATG	0	1	0.013165	2.98683	0	0.334803	0.334803	0.995612	11.9041
81	241	GAC	0	0	0.362466	2.63753	0	0	0	N/A	0
82	244	AAA	0	0	0.316664	2.2325	0	0	0	N/A	0
83	247	TCG	0	0.000808093	1	1.61706	0	0.000499731	0.000499731	0.999611	0.0177681
84	250	TAT	0	0	0.362466	2	0	0	0	N/A	0
85	253	CTC	0	0	1	2	0	0	0	N/A	0
86	256	GGG	0	0	1	2	0	0	0	N/A	0
87	259	TTA	0	0	0.679129	1.68334	0	0	0	N/A	0
88	262	ATG	0	0	0	3	0	0	0	N/A	0
89	265	TTG	0	0	0.708121	1.90894	0	0	0	N/A	0
90	268	CAT	0	0	0.362466	2.63753	0	0	0	N/A	0
91	271	GAT	0	0	0.362466	2.63753	0	0	0	N/A	0
92	274	GCT	0	0	1	2	0	0	0	N/A	0
93	277	TTA	0	0	0.679129	1.68334	0	0	0	N/A	0
94	280	TCA	0	0	1	1.36247	0	0	0	N/A	0
95	283	AAT	0	0	0.362466	2.63753	0	0	0	N/A	0
96	286	GAC	0	0	0.362466	2.63753	0	0	0	N/A	0
97	289	AAG	0	0	0.345655	2.20351	0	0	0	N/A	0
98	292	CTT	0	0	1	2	0	0	0	N/A	0
99	295	AGA	0	0	0.549162	2	0	0	0	N/A	0
100	298	TCC	0	0	1	2	0	0	0	N/A	0
101	301	GTT	0	0	1	2	0	0	0	N/A	0
102	304	TCT	0	0	1	2	0	0	0	N/A	0
103	307	CAT	0	0	0.362466	2.63753	0	0	0	N/A	0
104	310	ACG	0	0	1	2	0	0	0	N/A	0
105	313	GTT	0	0	1	2	0	0	0	N/A	0
106	316	TTC	0	1	0.370852	2.62915	0	0.380351	0.380351	0.876383	13.5236
107	319	CTC	0	0	1	2	0	0	0	N/A	0
108	322	GAT	0	0.00143403	0.362466	2.63753	0	0.000543703	0.000543703	0.999815	0.0193316
109	325	GAT	0	0	0.362466	2.63753	0	0	0	N/A	0
110	328	TTG	0	0	0.708121	1.90894	0	0	0	N/A	0
111	331	AGC	0	0	0.362466	2.63753	0	0	0	N/A	0
112	334	GTG	0	0	1	2	0	0	0	N/A	0
113	337	TGT	0	0	0.362466	2.25459	0	0	0	N/A	0
114	340	AGC	0	0	0.362466	2.63753	0	0	0	N/A	0
115	343	GCT	0	0	1	2	0	0	0	N/A	0
116	346	GAA	0	0	0.316664	2.35616	0	0	0	N/A	0
117	349	GAA	0	0	0.316664	2.35616	0	0	0	N/A	0
118	352	AAT	0	0	0.362466	2.63753	0	0	0	N/A	0
119	355	TTG	0	0	0.708121	1.90894	0	0	0	N/A	0
120	358	AGC	5.48375	0.0305927	0.362466	2.63753	15.129	0.011599	-15.1174	1	-537.506
121	361	AAT	0	0	0.362466	2.63753	0	0	0	N/A	0
122	364	TTC	0	0	0.362466	2.63753	0	0	0	N/A	0
123	367	ATT	0	0	0.745408	2.25459	0	0	0	N/A	0
124	370	TTC	0	0	0.362466	2.63753	0	0	0	N/A	0
125	373	CGC	0	0	1	2	0	0	0	N/A	0
126	376	TCG	0	0	1	1.61706	0	0	0	N/A	0
127	379	TTT	0	0	0.362466	2.63753	0	0	0	N/A	0
128	382	AAT	0	0	0.362466	2.63753	0	0	0	N/A	0
129	385	GAG	0	0	0.345655	2.32717	0	0	0	N/A	0
130	388	TAC	0	0	0.362466	2	0	0	0	N/A	0
131	391	AAT	0	0	0.362466	2.63753	0	0	0	N/A	0
132	394	GAA	0	0	0.316664	2.35616	0	0	0	N/A	0
133	397	AAT	0	0	0.362466	2.63753	0	0	0	N/A	0
134	400	CCA	0	0	1	2	0	0	0	N/A	0
135	403	TTG	0	0	0.708121	1.90894	0	0	0	N/A	0
136	406	CGT	0	0	1	2	0	0	0	N/A	0
137	409	AGA	0	0	0.549162	2	0	0	0	N/A	0
138	412	TCT	0	0	1	2	0	0	0	N/A	0
139	415	CCG	0	0	1	2	0	0	0	N/A	0
140	418	TTT	0	0	0.362466	2.63753	0	0	0	N/A	0
141	421	CTA	0	0	1.36247	1.63753	0	0	0	N/A	0
142	424	TTG	0	0	0.708121	1.90894	0	0	0	N/A	0
143	427	CTT	0	0	1	2	0	0	0	N/A	0
144	430	GAG	0	0	0.345655	2.32717	0	0	0	N/A	0
145	433	CGT	0	0	1	2	0	0	0	N/A	0
146	436	ATA	0	0	0.683336	2.31666	0	0	0	N/A	0
147	439	AAG	0	0	0.345655	2.20351	0	0	0	N/A	0
148	442	GGA	0	0	1	1.67283	0	0	0	N/A	0
149	445	AGG	0	0	0.578153	2.42185	0	0	0	N/A	0
150	448	CTT	0	0	1	2	0	0	0	N/A	0
151	451	GAT	1.42065	0.00764818	0.362466	2.63753	3.91941	0.00289975	-3.91651	0.999916	-139.253
152	454	AGT	0	0	0.362466	2.63753	0	0	0	N/A	0
153	457	GCT	0	0	1	2	0	0	0	N/A	0
154	460	ATA	0	0	0.683336	2.31666	0	0	0	N/A	0
155	463	GCA	0	1	0.991016	2.00468	0	0.498832	0.498832	0.669187	17.7362
156	466	AAG	0	0	0.345655	2.20351	0	0	0	N/A	0
157	469	ACT	0	0	1	2	0	0	0	N/A	0
158	472	TTT	0	0	0.362466	2.63753	0	0	0	N/A	0
159	475	TCT	0	0	1	2	0	0	0	N/A	0
160	478	ATT	0	0	0.745408	2.25459	0	0	0	N/A	0
161	481	CGC	0	0	1	2	0	0	0	N/A	0
162	484	AGC	0	0	0.362466	2.63753	0	0	0	N/A	0
163	487	GCT	0	0	1	2	0	0	0	N/A	0
164	490	AGA	0	0	0.549162	2	0	0	0	N/A	0
165	493	GGC	0	1	0.983228	2.01677	0	0.495842	0.495842	0.672257	17.6299
166	496	CGG	0	0	1.38294	1.61706	0	0	0	N/A	0
167	499	TCT	0	1	1	2	0	0.5	0.5	0.666667	17.7777
168	502	ATT	0	0	0.745408	2.25459	0	0	0	N/A	0
169	505	TAT	0	0	0.362466	2	0	0	0	N/A	0
170	508	GAT	0	0	0.362466	2.63753	0	0	0	N/A	0
171	511	ATA	0	0	0.683336	2.31666	0	0	0	N/A	0
172	514	TTC	0	0	0.362466	2.63753	0	0	0	N/A	0
173	517	TCA	0	0	1	1.36247	0	0	0	N/A	0
174	520	CAG	0	0	0.345655	2.29188	0	0	0	N/A	0
175	523	TCA	0	0	1	1.36247	0	0	0	N/A	0
176	526	GAA	0	0	0.316664	2.35616	0	0	0	N/A	0
177	529	ATT	0	0	0.745408	2.25459	0	0	0	N/A	0
178	532	GGA	0	0	1	1.67283	0	0	0	N/A	0
179	535	GTG	0	0	1	2	0	0	0	N/A	0
180	538	CTG	0	0	1.36247	1.63753	0	0	0	N/A	0
181	541	GCT	0	0	1	2	0	0	0	N/A	0
182	544	CGT	0	0.00645315	1	2	0	0.00322658	0.00322658	0.997387	0.114722
183	547	ATA	0	0	0.683336	2.31666	0	0	0	N/A	0
184	550	AAA	0	0	0.316664	2.2325	0	0	0	N/A	0
185	553	AAA	0	0	0.316664	2.2325	0	0	0	N/A	0
186	556	AGA	0	0	0.549162	2	0	0	0	N/A	0
187	559	CGA	0	0	1.38294	1.25459	0	0	0	N/A	0
188	562	GCA	0	6.67663	0.999976	2	0	3.33831	3.33831	0.0667311	118.695
189	565	GCG	0	2.21393	1	2	0	1.10697	1.10697	0.407517	39.3587
190	568	TTC	0.000239006	0.000478011	0.362466	2.63753	0.000659388	0.000181234	-0.000478154	0.999938	-0.017001
191	571	TCT	0	0	1	2	0	0	0	N/A	0
192	574	GAG	0	0	0.345655	2.32717	0	0	0	N/A	0
193	577	AAT	0	0	0.362466	2.63753	0	0	0	N/A	0
194	580	CAA	0	0	0.316664	2.32087	0	0	0	N/A	0
195	583	AAT	0	0	0.362466	2.63753	0	0	0	N/A	0
196	586	TCT	0	0	1	2	0	0	0	N/A	0
197	589	TTC	0	1	0.36663	2.62499	0	0.380954	0.380954	0.877448	13.545
198	592	TTT	0	0	0.362466	2.63753	0	0	0	N/A	0
199	595	GAT	0	0	0.362466	2.63753	0	0	0	N/A	0
200	598	GGC	0	3.32366	0.983229	2.0067	0	1.65628	1.65628	0.265713	58.8899
201	601	TTC	0	0	0.362466	2.63753	0	0	0	N/A	0
202	604	CCA	0	0	1	2	0	0	0	N/A	0
203	607	ACA	0	0	1	2	0	0	0	N/A	0
204	610	GGA	0	0	1	1.67283	0	0	0	N/A	0
205	613	TAC	0	0	0.362466	2	0	0	0	N/A	0
206	616	AAG	0	0	0.345655	2.20351	0	0	0	N/A	0
207	619	GAT	0	0	0.362466	2.63753	0	0	0	N/A	0
208	622	ATT	0	0	0.745408	2.25459	0	0	0	N/A	0
209	625	GAT	0	0	0.362466	2.63753	0	0	0	N/A	0
210	628	GAT	0	0	0.362466	2.63753	0	0	0	N/A	0
211	631	AAA	0.000254171	0.000508343	0.316664	2.2325	0.000802654	0.000227701	-0.000574953	0.999933	-0.0204427
212	634	GGA	0	0	1	1.67283	0	0	0	N/A	0
213	637	GTT	0	0	1	2	0	0	0	N/A	0
214	640	ATC	0	0	0.745408	2.25459	0	0	0	N/A	0
215	643	TTA	0	0	0.679129	1.68334	0	0	0	N/A	0
216	646	GCT	0	0	1	2	0	0	0	N/A	0
217	649	AAA	0	0	0.316664	2.2325	0	0	0	N/A	0
218	652	GGT	0	0	1	2	0	0	0	N/A	0
219	655	AAT	0	0	0.362466	2.63753	0	0	0	N/A	0
220	658	TTC	0	0	0.362466	2.63753	0	0	0	N/A	0
221	661	GTG	0	0	1	2	0	0	0	N/A	0
222	664	ATT	0	0	0.745408	2.25459	0	0	0	N/A	0
223	667	ATA	0	0	0.683336	2.31666	0	0	0	N/A	0
224	670	GCA	0	0	1	2	0	0	0	N/A	0
225	673	GCT	0	0	1	2	0	0	0	N/A	0
226	676	AGG	6.83663	0.0394405	0.581721	2.30945	11.7524	0.0170779	-11.7353	1	-417.255
227	679	CCA	0	0	1	2	0	0	0	N/A	0
228	682	TCT	0	0	1	2	0	0	0	N/A	0
229	685	ATA	0	0	0.683336	2.31666	0	0	0	N/A	0
230	688	GGG	0	0	1	2	0	0	0	N/A	0
231	691	AAA	0	0	0.316664	2.2325	0	0	0	N/A	0
232	694	ACA	1.31992	0	1	2	1.31992	0	-1.31992	1	-46.9302
233	697	GCT	0	0	1	2	0	0	0	N/A	0
234	700	TTA	0	0	0.679129	1.68334	0	0	0	N/A	0
235	703	GCT	0	0	1	2	0	0	0	N/A	0
236	706	ATA	0	0	0.683336	2.31666	0	0	0	N/A	0
237	709	GAC	0	0.000762514	0.362466	2.63753	0	0.000289101	0.000289101	0.999902	0.0102791
238	712	ATG	0	0	0	3	0	0	0	N/A	0
239	715	GCG	0	0	1	2	0	0	0	N/A	0
240	718	ATA	0	0	0.683336	2.31666	0	0	0	N/A	0
241	721	AAT	0	0	0.362466	2.63753	0	0	0	N/A	0
242	724	CTT	0	0.00143403	1	2	0	0.000717017	0.000717017	0.999419	0.0254939
243	727	GCG	0	0	1	2	0	0	0	N/A	0
244	730	GTT	0	0	1	2	0	0	0	N/A	0
245	733	ACT	0	0	1	2	0	0	0	N/A	0
246	736	CAA	0	0	0.316664	2.32087	0	0	0	N/A	0
247	739	CAG	0	0	0.345655	2.29188	0	0	0	N/A	0
248	742	CGT	0	0	1	2	0	0	0	N/A	0
249	745	AGA	0	0	0.549162	2	0	0	0	N/A	0
250	748	GTT	0	0	1	2	0	0	0	N/A	0
251	751	GGT	0	0	1	2	0	0	0	N/A	0
252	754	TTC	1	0	0.362466	2.63753	2.75888	0	-2.75888	1	-98.0933
253	757	CTA	0	0	1.36247	1.63753	0	0	0	N/A	0
254	760	TCT	0	0	1	2	0	0	0	N/A	0
255	763	CTA	0	0	1.36247	1.63753	0	0	0	N/A	0
256	766	GAA	0	0	0.316664	2.35616	0	0	0	N/A	0
257	769	ATG	0	0	0	3	0	0	0	N/A	0
258	772	AGC	0	0	0.362466	2.63753	0	0	0	N/A	0
259	775	GCA	0	0	1	2	0	0	0	N/A	0
260	778	GGT	0	0	1	2	0	0	0	N/A	0
261	781	CAA	0	0	0.316664	2.32087	0	0	0	N/A	0
262	784	ATT	0	0	0.745408	2.25459	0	0	0	N/A	0
263	787	GTT	0	0	1	2	0	0	0	N/A	0
264	790	GAG	0	0	0.345655	2.32717	0	0	0	N/A	0
265	793	CGG	1	0	1.38294	1.61229	0.723096	0	-0.723096	1	-25.71
266	796	ATT	0	0	0.745408	2.25459	0	0	0	N/A	0
267	799	ATT	0	5.96056	0.777472	2.22253	0	2.68188	2.68188	0.167299	95.3556
268	802	GCT	0	0	1	2	0	0	0	N/A	0
269	805	AAT	0	0	0.362466	2.63753	0	0	0	N/A	0
270	808	TTA	0	0	0.679129	1.68334	0	0	0	N/A	0
271	811	ACA	0	0	1	2	0	0	0	N/A	0
272	814	GGA	0	0	1	1.67283	0	0	0	N/A	0
273	817	ATA	0	0	0.683336	2.31666	0	0	0	N/A	0
274	820	TCT	0	0	1	2	0	0	0	N/A	0
275	823	GGT	0	0	1	2	0	0	0	N/A	0
276	826	GAA	0	0	0.316664	2.35616	0	0	0	N/A	0
277	829	AAA	0	0	0.316664	2.2325	0	0	0	N/A	0
278	832	TTA	0	0	0.679129	1.68334	0	0	0	N/A	0
279	835	CAA	0	0	0.316664	2.32087	0	0	0	N/A	0
280	838	AGA	0	0	0.549162	2	0	0	0	N/A	0
281	841	GGG	0	0	1	2	0	0	0	N/A	0
282	844	GAT	0	1	0.362466	2.63753	0	0.379142	0.379142	0.879178	13.4806
283	847	CTC	0	0	1	2	0	0	0	N/A	0
284	850	TCT	0	0	1	2	0	0	0	N/A	0
285	853	AAA	0	0	0.316664	2.2325	0	0	0	N/A	0
286	856	GAA	0	0	0.316664	2.35616	0	0	0	N/A	0
287	859	GAA	0.00041826	0.00101577	0.316664	2.35616	0.00132083	0.000431114	-0.00088972	0.999872	-0.0316344
288	862	TTA	0	0	0.679129	1.68334	0	0	0	N/A	0
289	865	TTC	0	0	0.362466	2.63753	0	0	0	N/A	0
290	868	CGA	0	0	1.38294	1.25459	0	0	0	N/A	0
291	871	GTA	7.3361	0	1	2	7.33611	0	-7.33611	1	-260.839
292	874	GAA	0	0	0.316664	2.35616	0	0	0	N/A	0
293	877	GAA	0	0	0.316664	2.35616	0	0	0	N/A	0
294	880	GCT	0	0	1	2	0	0	0	N/A	0
295	883	GGA	0	0	1	1.67283	0	0	0	N/A	0
296	886	GAA	0	0	0.316664	2.35616	0	0	0	N/A	0
297	889	ACA	5.32259	0	1	2	5.32259	0	-5.32259	1	-189.247
298	892	GTT	0	0	1	2	0	0	0	N/A	0
299	895	AGA	0	0	0.549162	2	0	0	0	N/A	0
300	898	GAA	0	0	0.316664	2.35616	0	0	0	N/A	0
301	901	TCA	0	0	1	1.36247	0	0	0	N/A	0
302	904	CAT	0	0	0.362466	2.63753	0	0	0	N/A	0
303	907	TTT	0	0	0.362466	2.63753	0	0	0	N/A	0
304	910	TAT	0	0	0.362466	2	0	0	0	N/A	0
305	913	ATC	0	0	0.745408	2.25459	0	0	0	N/A	0
306	916	TGC	0	0	0.362466	2.25459	0	0	0	N/A	0
307	919	AGT	1.99254	1.00338	0.36492	2.62915	5.46021	0.381636	-5.07857	0.997911	-180.571
308	922	GAT	0	0	0.362466	2.63753	0	0	0	N/A	0
309	925	AGT	0	0	0.362466	2.63753	0	0	0	N/A	0
310	928	CAG	0	0	0.345655	2.29188	0	0	0	N/A	0
311	931	TAT	0	0	0.362466	2	0	0	0	N/A	0
312	934	AAG	0	0	0.345655	2.20351	0	0	0	N/A	0
313	937	CTT	0	0	1	2	0	0	0	N/A	0
314	940	AAT	6.52002	0.0586017	0.362463	2.6375	17.9881	0.0222186	-17.9659	1	-638.784
315	943	TTA	0	0	0.679129	1.68334	0	0	0	N/A	0
316	946	ATC	0	0	0.745408	2.25459	0	0	0	N/A	0
317	949	GCG	0	1	0.974163	2.01292	0	0.496791	0.496791	0.673875	17.6636
318	952	AAT	0	0.00179383	0.362466	2.63753	0	0.000680116	0.000680116	0.999769	0.0241818
319	955	CAG	0	0	0.345655	2.29188	0	0	0	N/A	0
320	958	ATC	0	0	0.745408	2.25459	0	0	0	N/A	0
321	961	CAG	0	2.88396	1.13165	1.78054	0	1.61971	1.61971	0.241987	57.5895
322	964	TTG	0	0	0.708121	1.90894	0	0	0	N/A	0
323	967	CTG	0	0	1.36247	1.63753	0	0	0	N/A	0
324	970	AGA	0	0	0.549162	2	0	0	0	N/A	0
325	973	AAA	0	0	0.316664	2.2325	0	0	0	N/A	0
326	976	GAA	0	0	0.316664	2.35616	0	0	0	N/A	0
327	979	GAT	0	0	0.362466	2.63753	0	0	0	N/A	0
328	982	CGA	0	0	1.38294	1.25459	0	0	0	N/A	0
329	985	GTA	0	0	1	2	0	0	0	N/A	0
330	988	GAC	0	0	0.362466	2.63753	0	0	0	N/A	0
331	991	GTA	0	1	1	2	0	0.5	0.5	0.666667	17.7777
332	994	ATA	0	0	0.683336	2.31666	0	0	0	N/A	0
333	997	TTT	0	0	0.362466	2.63753	0	0	0	N/A	0
334	1000	ATC	0	0	0.745408	2.25459	0	0	0	N/A	0
335	1003	GAT	0	0	0.362466	2.63753	0	0	0	N/A	0
336	1006	TAC	0	0.00143403	0.362466	2	0	0.000717017	0.000717017	0.999761	0.0254939
337	1009	TTG	0	0	0.708121	1.90894	0	0	0	N/A	0
338	1012	CAG	0	0	0.345655	2.29188	0	0	0	N/A	0
339	1015	TTG	0	0	0.708121	1.90894	0	0	0	N/A	0
340	1018	ATC	0	0	0.745408	2.25459	0	0	0	N/A	0
341	1021	AAC	0	0	0.362466	2.63753	0	0	0	N/A	0
342	1024	TCA	0	0	1	1.36247	0	0	0	N/A	0
343	1027	TCG	0	0	1	1.61706	0	0	0	N/A	0
344	1030	GTT	0	0	1	2	0	0	0	N/A	0
345	1033	GGA	0	0	1	1.67283	0	0	0	N/A	0
346	1036	GAA	0	0	0.316664	2.35616	0	0	0	N/A	0
347	1039	AAT	0	0	0.362466	2.63753	0	0	0	N/A	0
348	1042	CGT	0	0	1	2	0	0	0	N/A	0
349	1045	CAA	0	0	0.316664	2.32087	0	0	0	N/A	0
350	1048	AAT	0	0	0.362466	2.63753	0	0	0	N/A	0
351	1051	GAA	0	0	0.316664	2.35616	0	0	0	N/A	0
352	1054	ATA	0	0	0.683336	2.31666	0	0	0	N/A	0
353	1057	GCA	0	0	1	2	0	0	0	N/A	0
354	1060	GAT	0	0	0.362466	2.63753	0	0	0	N/A	0
355	1063	ATA	0.000448136	0.000985899	0.683336	2.31666	0.000655806	0.000425568	-0.000230237	0.999745	-0.00818619
356	1066	TCT	0	0	1	2	0	0	0	N/A	0
357	1069	AGA	0	0	0.549162	2	0	0	0	N/A	0
358	1072	ACC	0	0	1	2	0	0	0	N/A	0
359	1075	TTA	0	0	0.679129	1.68334	0	0	0	N/A	0
360	1078	AGA	0	0	0.549162	2	0	0	0	N/A	0
361	1081	GGT	0	0	1	2	0	0	0	N/A	0
362	1084	TTA	0	0	0.679129	1.68334	0	0	0	N/A	0
363	1087	GCC	0	0	1	2	0	0	0	N/A	0
364	1090	TCA	0	0	1	1.36247	0	0	0	N/A	0
365	1093	GAG	0	0	0.345655	2.32717	0	0	0	N/A	0
366	1096	CTA	0	0	1.36247	1.63753	0	0	0	N/A	0
367	1099	AAC	0	0	0.362466	2.63753	0	0	0	N/A	0
368	1102	ATT	0	0	0.745408	2.25459	0	0	0	N/A	0
369	1105	CCT	0	0	1	2	0	0	0	N/A	0
370	1108	ATA	0	0	0.683336	2.31666	0	0	0	N/A	0
371	1111	GTT	0	0	1	2	0	0	0	N/A	0
372	1114	TGT	1.98992	0.000254236	0.362466	2.25459	5.48995	0.000112764	-5.48984	0.999995	-195.194
373	1117	TTA	0	0	0.679129	1.68334	0	0	0	N/A	0
374	1120	TCC	0	0	1	2	0	0	0	N/A	0
375	1123	CAA	0	0	0.316664	2.32087	0	0	0	N/A	0
376	1126	CTA	1	0	1.33548	1.63934	0.748792	0	-0.748792	1	-26.6236
377	1129	TCT	0	0	1	2	0	0	0	N/A	0
378	1132	AGA	0	0	0.549162	2	0	0	0	N/A	0
379	1135	AAA	0	0	0.316664	2.2325	0	0	0	N/A	0
380	1138	GTT	0	0	1	2	0	0	0	N/A	0
381	1141	GAG	0	0	0.345655	2.32717	0	0	0	N/A	0
382	1144	GAT	0	0	0.362466	2.63753	0	0	0	N/A	0
383	1147	AGA	0	0	0.549162	2	0	0	0	N/A	0
384	1150	GCA	0	0	1	2	0	0	0	N/A	0
385	1153	AAT	0	0	0.362466	2.63753	0	0	0	N/A	0
386	1156	AAA	0	0	0.316664	2.2325	0	0	0	N/A	0
387	1159	GTT	0	0.000717017	1	2	0	0.000358509	0.000358509	0.999709	0.0127469
388	1162	CCC	0	0	1	2	0	0	0	N/A	0
389	1165	ATG	0	0	0	3	0	0	0	N/A	0
390	1168	CTT	0	0	1	2	0	0	0	N/A	0
391	1171	TCA	0	0	1	1.36247	0	0	0	N/A	0
392	1174	GAT	0	0	0.362466	2.63753	0	0	0	N/A	0
393	1177	TTG	0	0	0.708121	1.90894	0	0	0	N/A	0
394	1180	CGA	0	0	1.38294	1.25459	0	0	0	N/A	0
395	1183	GAC	0	0	0.362466	2.63753	0	0	0	N/A	0
396	1186	AGC	0	0	0.362466	2.63753	0	0	0	N/A	0
397	1189	GGT	0	0	1	2	0	0	0	N/A	0
398	1192	CAA	0	0	0.316664	2.32087	0	0	0	N/A	0
399	1195	ATA	0	0	0.683336	2.31666	0	0	0	N/A	0
400	1198	GAG	0	0	0.345655	2.32717	0	0	0	N/A	0
401	1201	CAA	0	0	0.316664	2.32087	0	0	0	N/A	0
402	1204	GAC	0	0	0.362466	2.63753	0	0	0	N/A	0
403	1207	GCA	0	0	1	2	0	0	0	N/A	0
404	1210	GAT	0	0	0.362466	2.63753	0	0	0	N/A	0
405	1213	GTG	0	0	1	2	0	0	0	N/A	0
406	1216	ATT	0	0	0.745408	2.25459	0	0	0	N/A	0
407	1219	TTG	0	0	0.708121	1.90894	0	0	0	N/A	0
408	1222	TTT	0	0	0.362466	2.63753	0	0	0	N/A	0
409	1225	ATC	0	0	0.745408	2.25459	0	0	0	N/A	0
410	1228	AAT	0	0	0.362466	2.63753	0	0	0	N/A	0
411	1231	AGG	0	0	0.578153	2.42185	0	0	0	N/A	0
412	1234	AAG	0	0	0.345655	2.20351	0	0	0	N/A	0
413	1237	GAA	0	0	0.316664	2.35616	0	0	0	N/A	0
414	1240	TCG	0	1.011	0.996163	1.62089	0	0.623728	0.623728	0.616103	22.1769
415	1243	TCT	0	0	1	2	0	0	0	N/A	0
416	1246	TCT	0	0	1	2	0	0	0	N/A	0
417	1249	AAT	0	0	0.362466	2.63753	0	0	0	N/A	0
418	1252	TGT	0	0	0.362466	2.25459	0	0	0	N/A	0
419	1255	GAG	0	0	0.345655	2.32717	0	0	0	N/A	0
420	1258	ATA	0	0	0.683336	2.31666	0	0	0	N/A	0
421	1261	ACT	0	0	1	2	0	0	0	N/A	0
422	1264	GTT	0	0.000717017	1	2	0	0.000358509	0.000358509	0.999709	0.0127469
423	1267	GGG	0	0	1	2	0	0	0	N/A	0
424	1270	AAA	0	0	0.316664	2.2325	0	0	0	N/A	0
425	1273	AAT	0	0	0.362466	2.63753	0	0	0	N/A	0
426	1276	AGA	0	0	0.549162	2	0	0	0	N/A	0
427	1279	CAT	0	0	0.362466	2.63753	0	0	0	N/A	0
428	1282	GGA	0	0	1	1.67283	0	0	0	N/A	0
429	1285	TCG	0	0	1	1.61706	0	0	0	N/A	0
430	1288	GTT	0	0	1	2	0	0	0	N/A	0
431	1291	TTC	0	0	0.362466	2.63753	0	0	0	N/A	0
432	1294	TCT	0	0	1	2	0	0	0	N/A	0
433	1297	TCG	0	0	1	1.61706	0	0	0	N/A	0
434	1300	GTA	0	0	1	2	0	0	0	N/A	0
435	1303	TTA	0	0	0.679129	1.68334	0	0	0	N/A	0
436	1306	CAT	0	0	0.362466	2.63753	0	0	0	N/A	0
437	1309	TTC	0	0	0.362466	2.63753	0	0	0	N/A	0
438	1312	GAT	0	0	0.362466	2.63753	0	0	0	N/A	0
439	1315	CCA	0	0.000717017	1	2	0	0.000358509	0.000358509	0.999709	0.0127469
440	1318	AAA	0	0	0.316664	2.2325	0	0	0	N/A	0
441	1321	ATT	0	0	0.745408	2.25459	0	0	0	N/A	0
442	1324	AGT	0	0	0.362466	2.63753	0	0	0	N/A	0
443	1327	AAA	0	0	0.316664	2.2325	0	0	0	N/A	0
444	1330	TTC	0	0	0.362466	2.63753	0	0	0	N/A	0
445	1333	TCC	0	0	1	2	0	0	0	N/A	0
446	1336	GCT	0	0	1	2	0	0	0	N/A	0
447	1339	ATT	0	0	0.745408	2.25459	0	0	0	N/A	0
448	1342	AAA	0	0	0.316664	2.2325	0	0	0	N/A	0
449	1345	AAA	0	0	0.316664	2.2325	0	0	0	N/A	0
450	1348	GTA	0	0	1	2	0	0	0	N/A	0
451	1351	TGG	0	0	0	2.30869	0	0	0	N/A	0

## Sheet: CDS3 Caption
Maximum Likelihood analysis of natural selection codon-by-codon
NOTE.--For each codon, estimates of the numbers of inferred synonymous (s) and nonsynonymous (n) substitutions are presented along with the numbers of sites that are estimated to be synonymous (S) and nonsyonymous (N). These estimates are produced using the joint Maximum Likelihood reconstructions of ancestral states under a Muse-Gaut model [1] of codon substitution and Felsenstein 1981 model [2]…
1. SV Muse, BS Gaut. (1994) A likelihood approach for comparing synonymous and nonsynonymous nucleotide substitution rates, with application to the chloroplast genome. Mol Biol Evol 11:715-724.
2. Felsenstein J. (1981). Evolutionary trees from DNA sequences: a maximum likelihood approach. J. Molecular Evolution 17:368-376.
3. Kosakovsky Pond, S. L., and Frost, S. D. W. (2005) Not So Different After All: A Comparison of Methods for Detecting Amino Acid Sites Under Selection . Mol Biol Evol 22:1208-1222.
4. Suzuki Y, Gojobori T. (1999) A method for detecting positive selection at single amino acid sites. Mol Biol Evol 16:1315-28.
5. Sergei L. Kosakovsky Pond, Simon D. W. Frost, Spencer V. Muse. (2005) HyPhy: hypothesis testing using phylogenies. Bioinformatics 21:676-679.
6. Kumar S., Stecher G., and Tamura K. (2016). MEGA7: Molecular Evolutionary Genetics Analysis version 7.0 for bigger datasets.Molecular Biology and Evolution 33:1870-1874.
Disclaimer: Although utmost care has been taken to ensure the correctness of the caption, the caption text is provided "as is" without any warranty of any kind. Authors advise the user to carefully check the caption prior to its use for any purpose and report any errors or problems to the authors immediately (www.megasoftware.net). In no event shall the authors and their employers be liable for a…

## Sheet: CDS4
Codon#	Codon Start	Triplet	Syn (s)	Nonsyn (n)	Syn sites (S)	Nonsyn sites (N)	dS	dN	dN-dS	P-value	Normalized dN-dS
1	1	ATG	0	0	0	3	0	0	0	N/A	0
2	4	GTA	0	0	1	2	0	0	0	N/A	0
3	7	AAT	0	0	0.33476	2.66524	0	0	0	N/A	0
4	10	TAT	0	0	0.33476	2	0	0	0	N/A	0
5	13	AGT	0	0	0.33476	2.66524	0	0	0	N/A	0
6	19	TGC	0	0	0.33476	2.21682	0	0	0	N/A	0
7	22	CAC	0	0	0.33476	2.66524	0	0	0	N/A	0
8	25	TTC	0	0	0.33476	2.66524	0	0	0	N/A	0
9	28	ATC	0	0	0.783184	2.21682	0	0	0	N/A	0
10	31	AAA	0	0	0.294218	2.25152	0	0	0	N/A	0
11	34	AGT	0	0	0.33476	2.66524	0	0	0	N/A	0
12	37	CCT	0	0	1	2	0	0	0	N/A	0
13	40	ATC	0	0	0.783184	2.21682	0	0	0	N/A	0
14	43	CAC	0	0	0.33476	2.66524	0	0	0	N/A	0
15	46	CTT	0	0	1	2	0	0	0	N/A	0
16	49	GAA	0	0	0.294218	2.40634	0	0	0	N/A	0
17	52	AAT	0	0	0.33476	2.66524	0	0	0	N/A	0
18	55	CAG	0	0	0.401115	2.26413	0	0	0	N/A	0
19	58	AAG	0	0	0.401115	2.14462	0	0	0	N/A	0
20	61	TTT	0	0	0.33476	2.66524	0	0	0	N/A	0
21	64	GGA	0	0	1	1.70056	0	0	0	N/A	0
22	67	AGA	0	0	0.545734	2	0	0	0	N/A	0
23	70	AGA	0	0	0.545734	2	0	0	0	N/A	0
24	73	CCT	0	0	1	2	0	0	0	N/A	0
25	76	GGT	0	0	1	2	0	0	0	N/A	0
26	79	CAA	0	0	0.294218	2.37102	0	0	0	N/A	0
27	82	TCT	0	0	1	2	0	0	0	N/A	0
28	85	ATT	0	0	0.783184	2.21682	0	0	0	N/A	0
29	88	AAG	0	0	0.401115	2.14462	0	0	0	N/A	0
30	91	ATA	0	0	0.705782	2.29422	0	0	0	N/A	0
31	94	TCT	0	0	1	2	0	0	0	N/A	0
32	97	CCC	0	0	1	2	0	0	0	N/A	0
33	100	AAA	0	0	0.294218	2.25152	0	0	0	N/A	0
34	103	TTG	0	0	0.735875	1.8157	0	0	0	N/A	0
35	106	GCT	0	0	1	2	0	0	0	N/A	0
36	109	CAA	0	0	0.294218	2.37102	0	0	0	N/A	0
37	112	AAT	0	0	0.33476	2.66524	0	0	0	N/A	0
38	115	GGG	0	0	1	2	0	0	0	N/A	0
39	118	ATG	0	0	0	3	0	0	0	N/A	0
40	121	GTA	0	0	1	2	0	0	0	N/A	0
41	124	GAA	0	0	0.294218	2.40634	0	0	0	N/A	0
42	127	GTT	0	0	1	2	0	0	0	N/A	0
43	130	ATA	0	0	0.705782	2.29422	0	0	0	N/A	0
44	133	GGT	0	0	1	2	0	0	0	N/A	0
45	136	CTT	0	0	1	2	0	0	0	N/A	0
46	139	GAT	0	0	0.33476	2.66524	0	0	0	N/A	0
47	142	TTT	0	0	0.33476	2.66524	0	0	0	N/A	0
48	145	CTT	0	0	1	2	0	0	0	N/A	0
49	148	TCA	0	0	1	1.33476	0	0	0	N/A	0
50	151	TCT	0	0	1	2	0	0	0	N/A	0
51	154	CAT	0	0	0.33476	2.66524	0	0	0	N/A	0
52	157	TAC	0	0	0.33476	2	0	0	0	N/A	0
53	160	CAT	0	0	0.33476	2.66524	0	0	0	N/A	0
54	163	GCA	0	0	1	2	0	0	0	N/A	0
55	166	TTA	0	0	0.628978	1.70578	0	0	0	N/A	0
56	169	GCA	0	0	1	2	0	0	0	N/A	0
57	172	GCT	0	0	1	2	0	0	0	N/A	0
58	175	ATC	0	0	0.783184	2.21682	0	0	0	N/A	0
59	178	CAA	0	0	0.294218	2.37102	0	0	0	N/A	0
60	181	AGA	0	0	0.545734	2	0	0	0	N/A	0
61	187	CTG	0	0	1.33476	1.66524	0	0	0	N/A	0
62	193	GCA	0	0	1	2	0	0	0	N/A	0
63	196	ACG	0	0	1	2	0	0	0	N/A	0
64	199	AAT	0	0	0.33476	2.66524	0	0	0	N/A	0
65	202	TAC	0	0	0.33476	2	0	0	0	N/A	0
66	205	AAG	0	0	0.401115	2.14462	0	0	0	N/A	0
67	208	GGG	0	0	1	2	0	0	0	N/A	0
68	211	AAC	0	0	0.33476	2.66524	0	0	0	N/A	0
69	214	ACA	0	0	1	2	0	0	0	N/A	0
70	217	AAA	0	0	0.294218	2.25152	0	0	0	N/A	0
71	220	GGG	0	0	1	2	0	0	0	N/A	0
72	223	GTT	0	0	1	2	0	0	0	N/A	0
73	226	ATT	0	1	0.939774	2.06023	0	0.485384	0.485384	0.686742	44.4391
74	229	TTA	0	0	0.628978	1.70578	0	0	0	N/A	0
75	232	TCC	0	0	1	2	0	0	0	N/A	0
76	235	AGA	0	0	0.545734	2	0	0	0	N/A	0
77	238	GAA	0	0	0.294218	2.40634	0	0	0	N/A	0
78	241	TCA	0	0	1	1.33476	0	0	0	N/A	0
79	244	AAT	0	0	0.33476	2.66524	0	0	0	N/A	0
80	247	AGT	0	0	0.33476	2.66524	0	0	0	N/A	0
81	250	TTT	0	0	0.33476	2.66524	0	0	0	N/A	0
82	253	CAA	0	0	0.294218	2.37102	0	0	0	N/A	0
83	256	TTT	0	0	0.33476	2.66524	0	0	0	N/A	0
84	259	GAA	0	0	0.294218	2.40634	0	0	0	N/A	0
85	262	GGA	0	0	1	1.70056	0	0	0	N/A	0
86	265	TGG	0	0	0	2.19777	0	0	0	N/A	0
87	268	ATA	0	0	0.705782	2.29422	0	0	0	N/A	0
88	271	CCA	0	0	1	2	0	0	0	N/A	0
89	274	AGA	0	0	0.545734	2	0	0	0	N/A	0
90	277	ATC	0	0	0.783184	2.21682	0	0	0	N/A	0
91	280	CGT	0	0	1	2	0	0	0	N/A	0
92	283	TTT	0	0	0.33476	2.66524	0	0	0	N/A	0
93	286	ACA	0	0	1	2	0	0	0	N/A	0
94	289	AAA	0	0	0.294218	2.25152	0	0	0	N/A	0
95	292	ACT	0	0	1	2	0	0	0	N/A	0
96	295	GAA	0	0	0.294218	2.40634	0	0	0	N/A	0
97	301	TTA	1	0	0.634913	1.71188	1.57502	0	-1.57502	1	-144.2
98	304	GAG	0	0	0.401115	2.29944	0	0	0	N/A	0
99	307	GCT	0	0	1	2	0	0	0	N/A	0
100	310	TAT	0	0	0.33476	2	0	0	0	N/A	0
101	313	GGA	0	0	1	1.70056	0	0	0	N/A	0
102	316	GTT	0	0	1	2	0	0	0	N/A	0
103	319	AAG	0	0	0.401115	2.14462	0	0	0	N/A	0
104	325	TAT	0	0	0.33476	2	0	0	0	N/A	0
105	328	AAA	0	0	0.294218	2.25152	0	0	0	N/A	0
106	331	ACA	0	0	1	2	0	0	0	N/A	0
107	334	TCC	0	0	1	2	0	0	0	N/A	0
108	337	AGA	0	0	0.545734	2	0	0	0	N/A	0
109	340	AAT	0	0	0.33476	2.66524	0	0	0	N/A	0
110	349	GAG	0	0	0.401115	2.29944	0	0	0	N/A	0
111	433	ACT	0	0	1	2	0	0	0	N/A	0
112	436	CGA	0	0	1.44842	1.21682	0	0	0	N/A	0
113	439	TGG	0	0	0	2.19777	0	0	0	N/A	0
114	442	ACT	0	0	1	2	0	0	0	N/A	0
115	445	AAT	0	0	0.33476	2.66524	0	0	0	N/A	0
116	448	GGA	0	0	1	1.70056	0	0	0	N/A	0
117	451	ACA	0	0	1	2	0	0	0	N/A	0
118	454	CAA	0	0	0.294218	2.37102	0	0	0	N/A	0
119	457	ATA	0	0	0.705782	2.29422	0	0	0	N/A	0
120	460	GTA	0	0	1	2	0	0	0	N/A	0
121	463	GAC	0	0	0.33476	2.66524	0	0	0	N/A	0
122	466	CGT	0	0	1	2	0	0	0	N/A	0
123	469	TAC	0	0	0.33476	2	0	0	0	N/A	0
124	472	CAA	0	0	0.294218	2.37102	0	0	0	N/A	0
125	475	ACT	0	0	1	2	0	0	0	N/A	0
126	478	CTT	0	0	1	2	0	0	0	N/A	0
127	481	TCT	0	0	1	2	0	0	0	N/A	0
128	484	CCG	0	0	1	2	0	0	0	N/A	0
129	487	ATC	0	0	0.783184	2.21682	0	0	0	N/A	0
130	490	ATT	0	0	0.783184	2.21682	0	0	0	N/A	0
131	493	AGG	0	0	0.65263	2.34737	0	0	0	N/A	0
132	496	ATT	0	0	0.783184	2.21682	0	0	0	N/A	0
133	499	TAC	0	0	0.33476	2	0	0	0	N/A	0
134	502	GAA	0	0	0.294218	2.40634	0	0	0	N/A	0
135	505	GGA	0	0	1	1.70056	0	0	0	N/A	0
136	508	TGG	0	0	0	2.19777	0	0	0	N/A	0
137	511	GAA	0	0	0.294218	2.40634	0	0	0	N/A	0
138	514	GGT	0	0	1	2	0	0	0	N/A	0
139	517	TTA	0	0	0.628978	1.70578	0	0	0	N/A	0
140	520	ACT	0	0	1	2	0	0	0	N/A	0
141	523	GAC	0	0	0.33476	2.66524	0	0	0	N/A	0
142	574	CGG	0	0	1.44842	1.55158	0	0	0	N/A	0
143	577	AAA	0	0	0.294218	2.25152	0	0	0	N/A	0
144	580	CAT	0	0	0.33476	2.66524	0	0	0	N/A	0
145	583	AAA	0	0	0.294218	2.25152	0	0	0	N/A	0
146	589	TTC	0	0	0.33476	2.66524	0	0	0	N/A	0
147	592	GTT	0	0	1	2	0	0	0	N/A	0
148	595	GTA	0	0	1	2	0	0	0	N/A	0
149	598	GAG	0	0	0.401115	2.29944	0	0	0	N/A	0
150	601	CCA	0	0	1	2	0	0	0	N/A	0
151	604	TGT	0	0	0.33476	2.21682	0	0	0	N/A	0
152	607	CCT	0	0	1	2	0	0	0	N/A	0
153	610	ATC	0	0	0.783184	2.21682	0	0	0	N/A	0
154	613	TTG	0	0	0.735875	1.8157	0	0	0	N/A	0
155	616	GTA	0	0	1	2	0	0	0	N/A	0
156	619	GAT	0	0	0.33476	2.66524	0	0	0	N/A	0
157	622	CAA	0	0	0.294218	2.37102	0	0	0	N/A	0
158	625	ATA	0	0	0.705782	2.29422	0	0	0	N/A	0
159	628	GAA	0	0	0.294218	2.40634	0	0	0	N/A	0
160	631	TCC	0	0	1	2	0	0	0	N/A	0
161	634	TAC	0	0	0.33476	2	0	0	0	N/A	0
162	637	TTT	0	0	0.33476	2.66524	0	0	0	N/A	0
163	640	GTA	0	0	1	2	0	0	0	N/A	0
164	643	ATC	0	0	0.783184	2.21682	0	0	0	N/A	0
165	646	AAG	0	0	0.401115	2.14462	0	0	0	N/A	0
166	649	CCT	0	0	1	2	0	0	0	N/A	0
167	652	GCA	0	0	1	2	0	0	0	N/A	0
168	655	AAT	0	0	0.33476	2.66524	0	0	0	N/A	0
169	658	GTA	0	0	1	2	0	0	0	N/A	0
170	661	TAC	0	0	0.33476	2	0	0	0	N/A	0
171	664	CAA	0	0	0.294218	2.37102	0	0	0	N/A	0
172	667	GAA	0	0	0.294218	2.40634	0	0	0	N/A	0
173	670	ATA	0	0	0.705782	2.29422	0	0	0	N/A	0
174	673	AAA	0	0	0.294218	2.25152	0	0	0	N/A	0
175	676	ATG	0	0	0	3	0	0	0	N/A	0
176	682	TTC	0	0	0.33476	2.66524	0	0	0	N/A	0
177	685	CCA	1	0	1	2	1	0	-1	1	-91.5545
178	724	GTG	0	0	1	2	0	0	0	N/A	0
179	727	ATT	0	0	0.783184	2.21682	0	0	0	N/A	0
180	730	ACA	0	0	1	2	0	0	0	N/A	0
181	733	GCA	0	0	1	2	0	0	0	N/A	0
182	736	GCT	0	0	1	2	0	0	0	N/A	0
183	739	GCG	0	0	1	2	0	0	0	N/A	0
184	742	AAA	0	0	0.294218	2.25152	0	0	0	N/A	0
185	745	AAG	0	0	0.401115	2.14462	0	0	0	N/A	0
186	748	AGA	0	0	0.545734	2	0	0	0	N/A	0
187	751	CGA	0	0	1.44842	1.21682	0	0	0	N/A	0
188	754	AAA	0	0	0.294218	2.25152	0	0	0	N/A	0
189	757	TTA	0	0	0.628978	1.70578	0	0	0	N/A	0
190	760	ACT	0	0	1	2	0	0	0	N/A	0
191	763	AAG	0	0	0.401115	2.14462	0	0	0	N/A	0
192	766	GAT	0	0	0.33476	2.66524	0	0	0	N/A	0
193	769	AAT	0	0	0.33476	2.66524	0	0	0	N/A	0
194	772	TCT	0	0	1	2	0	0	0	N/A	0
195	775	TGG	0	0	0	2.19777	0	0	0	N/A	0
196	778	CCA	0	0	1	2	0	0	0	N/A	0
197	781	GAA	0	0	0.294218	2.40634	0	0	0	N/A	0
198	784	AAC	0	0	0.33476	2.66524	0	0	0	N/A	0
199	787	TTG	0	0	0.735875	1.8157	0	0	0	N/A	0
200	793	TTA	0	0	0.628978	1.70578	0	0	0	N/A	0
201	796	AAC	0	0	0.33476	2.66524	0	0	0	N/A	0
202	799	GTT	1	0	1	2	1	0	-1	1	-91.5545
203	802	AAC	0	0	0.33476	2.66524	0	0	0	N/A	0
204	805	GTT	0	0	1	2	0	0	0	N/A	0
205	808	AAA	0	0	0.294218	2.25152	0	0	0	N/A	0
206	811	AGT	0	0	0.33476	2.66524	0	0	0	N/A	0
207	814	CTT	0	0	1	2	0	0	0	N/A	0
208	817	GCA	0	0	1	2	0	0	0	N/A	0
209	820	TAT	0	0	0.33476	2	0	0	0	N/A	0
210	823	ATT	0	0	0.783184	2.21682	0	0	0	N/A	0
211	826	TTA	0	0	0.628978	1.70578	0	0	0	N/A	0
212	829	AGG	0	0	0.65263	2.34737	0	0	0	N/A	0
213	832	ATG	0	0	0	3	0	0	0	N/A	0
214	835	AAT	0	0	0.33476	2.66524	0	0	0	N/A	0
215	838	CGG	0	0	1.44842	1.55158	0	0	0	N/A	0
216	841	TAC	0	0	0.33476	2	0	0	0	N/A	0
217	847	TGT	0	0	0.33476	2.21682	0	0	0	N/A	0
218	850	ACA	0	0	1	2	0	0	0	N/A	0
219	853	AGG	0	0	0.65263	2.34737	0	0	0	N/A	0
220	856	AAC	0	0	0.33476	2.66524	0	0	0	N/A	0
221	859	TGG	0	0	0	2.19777	0	0	0	N/A	0
222	862	AAA	0	0	0.294218	2.25152	0	0	0	N/A	0
223	865	AAA	0	0	0.294218	2.25152	0	0	0	N/A	0
224	868	ATC	0	0	0.783184	2.21682	0	0	0	N/A	0
225	871	GAG	0	1	0.397428	2.31977	0	0.431078	0.431078	0.853736	39.4671
226	874	TTA	0	0	0.628978	1.70578	0	0	0	N/A	0
227	877	GCT	0	0	1	2	0	0	0	N/A	0
228	880	ATC	0	0	0.783184	2.21682	0	0	0	N/A	0
229	883	GAT	0	0	0.33476	2.66524	0	0	0	N/A	0
230	886	AAA	0	0	0.294218	2.25152	0	0	0	N/A	0
231	889	TGT	0	0	0.33476	2.21682	0	0	0	N/A	0
232	892	ATA	0	0	0.705782	2.29422	0	0	0	N/A	0
233	895	GAA	0	0	0.294218	2.40634	0	0	0	N/A	0
234	898	ATC	0	0	0.783184	2.21682	0	0	0	N/A	0
235	901	GCC	0	0	1	2	0	0	0	N/A	0
236	904	ATT	0	0	0.783184	2.21682	0	0	0	N/A	0
237	910	CTT	0	1	0.987957	2.01204	0	0.497007	0.497007	0.670681	45.5032
238	916	TGG	0	0	0	2.19777	0	0	0	N/A	0
239	919	TTA	0	0	0.628978	1.70578	0	0	0	N/A	0
240	922	TCT	0	0	1	2	0	0	0	N/A	0
241	925	AGA	0	0	0.545734	2	0	0	0	N/A	0
242	928	AGA	0	0	0.545734	2	0	0	0	N/A	0
243	931	AAA	0	0	0.294218	2.25152	0	0	0	N/A	0
244	937	ATT	0	0	0.783184	2.21682	0	0	0	N/A	0
245	940	GAA	0	0	0.294218	2.40634	0	0	0	N/A	0
246	943	TTT	0	0	0.33476	2.66524	0	0	0	N/A	0
247	946	CTG	0	0	1.33476	1.66524	0	0	0	N/A	0
248	949	GAT	0	0	0.33476	2.66524	0	0	0	N/A	0
249	952	TCT	0	0	1	2	0	0	0	N/A	0
250	955	TCT	0	0	1	2	0	0	0	N/A	0
251	958	AAA	0	0	0.294218	2.25152	0	0	0	N/A	0
252	961	CTC	0	0	1	2	0	0	0	N/A	0
253	964	TCT	0	0	1	2	0	0	0	N/A	0
254	967	AAA	0	0	0.294218	2.25152	0	0	0	N/A	0
255	970	AAA	0	0	0.294218	2.25152	0	0	0	N/A	0
256	973	GAA	0	0	0.294218	2.40634	0	0	0	N/A	0
257	976	ATT	0	0	0.783184	2.21682	0	0	0	N/A	0
258	979	CTA	0	0	1.33476	1.66524	0	0	0	N/A	0
259	982	TAT	0	0	0.33476	2	0	0	0	N/A	0
260	985	CTA	0	0	1.33476	1.66524	0	0	0	N/A	0
261	988	AAT	0	0	0.33476	2.66524	0	0	0	N/A	0
262	991	AAA	0	0	0.294218	2.25152	0	0	0	N/A	0
263	994	GAG	0	0	0.401115	2.29944	0	0	0	N/A	0
264	1000	TTT	0	0	0.33476	2.66524	0	0	0	N/A	0
265	1003	GAA	0	0	0.294218	2.40634	0	0	0	N/A	0
266	1006	GAA	0	1	0.333418	2.38377	0	0.419503	0.419503	0.877293	38.4074
267	1009	ATA	0	0	0.705782	2.29422	0	0	0	N/A	0
268	1012	ACT	1	0	1	2	1	0	-1	1	-91.5545
269	1015	AAG	0	1	0.397429	2.17354	0	0.46008	0.46008	0.845416	42.1224
270	1018	AAA	0	0	0.294218	2.25152	0	0	0	N/A	0
271	1021	TCT	0	0	1	2	0	0	0	N/A	0
272	1024	AAA	0	0	0.294218	2.25152	0	0	0	N/A	0
273	1027	GAA	0	0	0.294218	2.40634	0	0	0	N/A	0
274	1057	ATT	0	0	0.783184	2.21682	0	0	0	N/A	0
275	1060	AAT	0	0	0.33476	2.66524	0	0	0	N/A	0

## Sheet: CDS4 Caption
Maximum Likelihood analysis of natural selection codon-by-codon
NOTE.--For each codon, estimates of the numbers of inferred synonymous (s) and nonsynonymous (n) substitutions are presented along with the numbers of sites that are estimated to be synonymous (S) and nonsyonymous (N). These estimates are produced using the joint Maximum Likelihood reconstructions of ancestral states under a Muse-Gaut model [1] of codon substitution and Felsenstein 1981 model [2]…
1. SV Muse, BS Gaut. (1994) A likelihood approach for comparing synonymous and nonsynonymous nucleotide substitution rates, with application to the chloroplast genome. Mol Biol Evol 11:715-724.
2. Felsenstein J. (1981). Evolutionary trees from DNA sequences: a maximum likelihood approach. J. Molecular Evolution 17:368-376.
3. Kosakovsky Pond, S. L., and Frost, S. D. W. (2005) Not So Different After All: A Comparison of Methods for Detecting Amino Acid Sites Under Selection . Mol Biol Evol 22:1208-1222.
4. Suzuki Y, Gojobori T. (1999) A method for detecting positive selection at single amino acid sites. Mol Biol Evol 16:1315-28.
5. Sergei L. Kosakovsky Pond, Simon D. W. Frost, Spencer V. Muse. (2005) HyPhy: hypothesis testing using phylogenies. Bioinformatics 21:676-679.
6. Kumar S., Stecher G., and Tamura K. (2016). MEGA7: Molecular Evolutionary Genetics Analysis version 7.0 for bigger datasets.Molecular Biology and Evolution 33:1870-1874.
Disclaimer: Although utmost care has been taken to ensure the correctness of the caption, the caption text is provided "as is" without any warranty of any kind. Authors advise the user to carefully check the caption prior to its use for any purpose and report any errors or problems to the authors immediately (www.megasoftware.net). In no event shall the authors and their employers be liable for a…

## Sheet: CDS5
Codon#	Codon Start	Triplet	Syn (s)	Nonsyn (n)	Syn sites (S)	Nonsyn sites (N)	dS	dN	dN-dS	P-value	Normalized dN-dS
1	1	ATG	0	0	0	3	0	0	0	N/A	0
2	4	GGA	0	0	1	1.67513	0	0	0	N/A	0
3	7	AAT	0	0	0.367184	2.63281	0	0	0	N/A	0
4	10	TCT	0	0	1	2	0	0	0	N/A	0
5	13	GGT	0	0	1	2	0	0	0	N/A	0
6	16	TTT	0	0	0.367184	2.63281	0	0	0	N/A	0
7	19	TAT	0	0	0.367184	2	0	0	0	N/A	0
8	22	TTG	0	0	0.717442	1.88668	0	0	0	N/A	0
9	25	TAT	0	0	0.367184	2	0	0	0	N/A	0
10	28	AAC	0	0	0.367184	2.63281	0	0	0	N/A	0
11	31	ACT	0	0	1	2	0	0	0	N/A	0
12	34	GAA	0	1.31829	0.285434	2.38806	0	0.552033	0.552033	0.861706	12.4754
13	37	AAC	0	0	0.367184	2.63281	0	0	0	N/A	0
14	40	TGC	0.00181227	0.00444831	0.367184	2.23694	0.00493559	0.00198857	-0.00294702	0.999324	-0.0665999
15	43	GTC	0	0	1	2	0	0	0	N/A	0
16	46	TTT	0	0.00687496	0.367184	2.63281	0	0.00261126	0.00261126	0.999103	0.0590119
17	49	GCT	0	0	1	2	0	0	0	N/A	0
18	52	GAT	0	0	0.367184	2.63281	0	0	0	N/A	0
19	55	AAT	0	0	0.367184	2.63281	0	0	0	N/A	0
20	58	ATC	0	0	0.763062	2.23694	0	0	0	N/A	0
21	61	AAA	0	0	0.285434	2.27223	0	0	0	N/A	0
22	64	GTT	0	0	1	2	0	0	0	N/A	0
23	67	GGG	1	0	1	1.99526	1	0	-1	1	-22.599
24	70	CAA	0	1	0.285434	2.34624	0	0.426213	0.426213	0.891539	9.632
25	73	ATG	0	0	0	3	0	0	0	N/A	0
26	76	ACA	0	0	1	2	0	0	0	N/A	0
27	79	GAG	0	0	0.350258	2.32487	0	0	0	N/A	0
28	82	CCG	0	0	1	2	0	0	0	N/A	0
29	85	CTC	0	0	1	2	0	0	0	N/A	0
30	88	AAG	0	0	0.350258	2.2074	0	0	0	N/A	0
31	91	GAC	0	0	0.367184	2.63281	0	0	0	N/A	0
32	94	CAG	0	0	0.350258	2.28256	0	0	0	N/A	0
33	97	CAA	0	0	0.285434	2.34738	0	0	0	N/A	0
34	100	ATA	0	0	0.714566	2.28543	0	0	0	N/A	0
35	103	ATC	0	0	0.763062	2.23694	0	0	0	N/A	0
36	106	CTT	0	0	1	2	0	0	0	N/A	0
37	109	GGG	0	0	1	2	0	0	0	N/A	0
38	112	ACA	5.24062e-05	0.00204384	1	2	5.24062e-05	0.00102192	0.000969515	0.999172	0.0219101
39	115	ACA	0	5.07157	0.880309	2.0456	0	2.47926	2.47926	0.162808	56.0289
40	118	TCA	0	0	1	1.36718	0	0	0	N/A	0
41	121	ACA	0	0	1	2	0	0	0	N/A	0
42	124	CCT	0	0	1	2	0	0	0	N/A	0
43	127	GTC	1	0	1	2	1	0	-1	1	-22.599
44	130	GCA	0	0	1	2	0	0	0	N/A	0
45	133	GCC	0	0	1	2	0	0	0	N/A	0
46	136	AAA	0	0	0.285434	2.27223	0	0	0	N/A	0
47	139	ATG	0	0	0	3	0	0	0	N/A	0
48	142	ACA	0	0	1	2	0	0	0	N/A	0
49	145	GCT	0	0	1	2	0	0	0	N/A	0
50	148	TCT	0	0	1	2	0	0	0	N/A	0
51	151	GAT	0	0	0.367184	2.63281	0	0	0	N/A	0
52	154	GGA	0	0	1	1.67513	0	0	0	N/A	0
53	157	ATA	0	0	0.714566	2.28543	0	0	0	N/A	0
54	160	TCT	0	0	1	2	0	0	0	N/A	0
55	163	TTA	0	0	0.652618	1.71457	0	0	0	N/A	0
56	166	ACA	0	0	1	2	0	0	0	N/A	0
57	169	GTC	0	0	1	2	0	0	0	N/A	0
58	172	TCC	0	0	1	2	0	0	0	N/A	0
59	175	AAT	0	0	0.367184	2.63281	0	0	0	N/A	0
60	178	AAT	0	0	0.367184	2.63281	0	0	0	N/A	0
61	181	TCA	0	1.42999	1	1.3916	0	1.02759	1.02759	0.461002	23.2225
62	184	TCA	0	0	1	1.36718	0	0	0	N/A	0
63	187	ACC	0	0	1	2	0	0	0	N/A	0
64	190	AAT	0	0	0.367184	2.63281	0	0	0	N/A	0
65	193	GCT	0	0	1	2	0	0	0	N/A	0
66	196	TCT	0	0	1	2	0	0	0	N/A	0
67	199	ATT	0	0.000808093	0.763062	2.23694	0	0.00036125	0.00036125	0.999763	0.00816389
68	202	ACA	0	0	1	2	0	0	0	N/A	0
69	205	ATT	0	0	0.763062	2.23694	0	0	0	N/A	0
70	208	GGT	0	0	1	2	0	0	0	N/A	0
71	211	TTG	0	0	0.717442	1.88668	0	0	0	N/A	0
72	214	GAT	0	0	0.367184	2.63282	0	0	0	N/A	0
73	217	GCG	0	0	1	2	0	0	0	N/A	0
74	220	GAA	0	0	0.285434	2.38969	0	0	0	N/A	0
75	223	AAA	0	0	0.285434	2.27223	0	0	0	N/A	0
76	226	GCT	0	0	1	2	0	0	0	N/A	0
77	229	TAC	0	0	0.367184	2	0	0	0	N/A	0
78	232	CAG	0	0	0.350258	2.28256	0	0	0	N/A	0
79	235	CTT	0	1	0.993467	2.00653	0	0.498372	0.498372	0.668844	11.2627
80	238	ATT	0	0	0.763062	2.23694	0	0	0	N/A	0
81	241	CTA	0	0	1.36718	1.63282	0	0	0	N/A	0
82	244	GAA	0	0	0.285434	2.38969	0	0	0	N/A	0
83	247	AAG	0	0	0.350258	2.2074	0	0	0	N/A	0
84	250	TTG	0	0	0.717442	1.88668	0	0	0	N/A	0
85	253	GGA	0	0	1	1.67513	0	0	0	N/A	0
86	256	GAT	0	9.70448	0.367184	2.62744	0	3.6935	3.6935	0.280992	83.4696
87	259	CAA	0	0	0.285434	2.34738	0	0	0	N/A	0
88	262	ATT	0	0	0.763062	2.23694	0	0	0	N/A	0
89	265	CTT	0	0	1	2	0	0	0	N/A	0
90	268	GAT	0	1.31992	0.391599	2.6084	0	0.506025	0.506025	0.831418	11.4357
91	271	GGA	0	0	1	1.67513	0	0	0	N/A	0
92	274	ATT	0	0	0.763062	2.23694	0	0	0	N/A	0
93	277	GCT	0	0	1	2	0	0	0	N/A	0
94	280	GAT	0	0	0.367184	2.63282	0	0	0	N/A	0
95	283	ACT	0	0	1	2	0	0	0	N/A	0
96	286	ATT	0	0	0.763062	2.23694	0	0	0	N/A	0
97	289	GTT	0	0	1	2	0	0	0	N/A	0
98	292	GAT	0	0	0.367184	2.63282	0	0	0	N/A	0
99	295	AAT	0	2.11484	0.367184	2.63282	0	0.803261	0.803261	0.758729	18.1529
100	298	ACA	0	0	1	2	0	0	0	N/A	0
101	301	GTC	0	0	1	2	0	0	0	N/A	0
102	304	CAA	0	0	0.285434	2.34738	0	0	0	N/A	0
103	307	GAT	0	0	0.367184	2.63282	0	0	0	N/A	0
104	310	ATT	0	0	0.763062	2.23694	0	0	0	N/A	0
105	313	TTA	1	0	0.663188	1.71336	1.50787	0	-1.50787	1	-34.0764
106	316	GAC	0	0	0.367184	2.63282	0	0	0	N/A	0
107	319	AAA	0	0	0.285434	2.27223	0	0	0	N/A	0
108	322	ATC	0	0	0.763062	2.23694	0	0	0	N/A	0
109	325	AAA	0	9.17569	0.697526	2.11523	0	4.33791	4.33791	0.073162	98.0326
110	328	ACA	0	0	1	2	0	0	0	N/A	0
111	331	GAC	0	0	0.367184	2.63282	0	0	0	N/A	0
112	334	CCT	0	0	1	2	0	0	0	N/A	0
113	337	TCT	0	0	1	2	0	0	0	N/A	0
114	340	CTA	0	0	1.36718	1.63282	0	0	0	N/A	0
115	343	GGT	0	0	1	2	0	0	0	N/A	0
116	346	TTG	0	0	0.717442	1.88668	0	0	0	N/A	0
117	349	TTG	0	0	0.717442	1.88668	0	0	0	N/A	0
118	352	AAA	0	0	0.285434	2.27223	0	0	0	N/A	0
119	355	GCT	0	0	1	2	0	0	0	N/A	0
120	358	TTT	0	0	0.367184	2.63282	0	0	0	N/A	0
121	361	AAC	0	0	0.367184	2.63282	0	0	0	N/A	0
122	364	AAC	0	0	0.367184	2.63282	0	0	0	N/A	0
123	367	TTT	0	0	0.367184	2.63282	0	0	0	N/A	0
124	370	CCA	0	0	1	2	0	0	0	N/A	0
125	373	ATC	0	0	0.763062	2.23694	0	0	0	N/A	0
126	376	ACT	0	0	1	2	0	0	0	N/A	0
127	379	AAT	0	0	0.367184	2.63282	0	0	0	N/A	0
128	382	AAA	0	0	0.285434	2.27223	0	0	0	N/A	0
129	385	ATT	0	0	0.763062	2.23694	0	0	0	N/A	0
130	388	CAA	0	0	0.285434	2.34738	0	0	0	N/A	0
131	391	TGC	0	0	0.367184	2.23694	0	0	0	N/A	0
132	394	AAC	0	0	0.367184	2.63281	0	0	0	N/A	0
133	397	GGG	0	0	1	2	0	0	0	N/A	0
134	400	TTA	0	0	0.652618	1.71457	0	0	0	N/A	0
135	403	TTC	0	0	0.367184	2.63282	0	0	0	N/A	0
136	406	ACT	0	0	1	2	0	0	0	N/A	0
137	409	CCC	0	0	1	2	0	0	0	N/A	0
138	412	AGT	0.0022447	1.31767	0.377034	2.62297	0.00595358	0.502359	0.496405	0.837908	11.2183
139	415	AGC	0	3.78164	0.367184	2.63282	0	1.43635	1.43635	0.610349	32.4601
140	418	ATT	0	0	0.763062	2.23694	0	0	0	N/A	0
141	421	GAA	0	0	0.285434	2.38969	0	0	0	N/A	0
142	424	ACT	0	0	1	2	0	0	0	N/A	0
143	427	TTA	0	0	0.652618	1.71457	0	0	0	N/A	0
144	430	TTA	0	0	0.652618	1.71457	0	0	0	N/A	0
145	433	GGA	0	0	1	1.67513	0	0	0	N/A	0
146	436	GGA	0	0	1	1.67513	0	0	0	N/A	0
147	439	ACT	0	0	1	2	0	0	0	N/A	0
148	442	GAA	0.000628291	0.00152585	0.285434	2.38969	0.00220118	0.000638512	-0.00156267	0.999828	-0.0353148
149	445	ATA	0	0	0.714566	2.28543	0	0	0	N/A	0
150	448	GGA	0	0	1	1.67513	0	0	0	N/A	0
151	451	AAA	0	0	0.285434	2.27223	0	0	0	N/A	0
152	454	TTC	0	0	0.367184	2.63281	0	0	0	N/A	0
153	457	ACA	0.000899496	0	1	2	0.000899497	0	-0.000899497	1	-0.0203278
154	460	GTC	0.00148417	0.00175402	1	2	0.00148417	0.000877009	-0.00060716	0.999289	-0.0137212
155	463	ACA	0	1.00195	1	1.99123	0	0.503184	0.503184	0.66516	11.3715
156	466	CCC	0	0	1	2	0	0	0	N/A	0
157	469	AAA	0	0	0.285434	2.27223	0	0	0	N/A	0
158	472	AGC	0.00033041	0.000660819	0.367184	2.63281	0.000899847	0.000250994	-0.000648854	0.999914	-0.0146635
159	475	TCT	0	0.00103722	0.999999	2	0	0.00051861	0.00051861	0.99958	0.0117201
160	478	GGG	0	0	0.999999	2	0	0	0	N/A	0
161	481	AGC	0	0	0.367184	2.63281	0	0	0	N/A	0
162	484	ATG	0.000451155	1.00388	0.00866586	2.99133	0.0520612	0.335596	0.283535	0.9971	6.40762
163	487	TTC	0	0	0.367184	2.63281	0	0	0	N/A	0
164	490	TTA	0	0	0.652618	1.71456	0	0	0	N/A	0
165	493	GTC	0	0	0.999999	2	0	0	0	N/A	0
166	496	TCA	0	0	0.999999	1.36718	0	0	0	N/A	0
167	499	GCA	0	0	0.999999	2	0	0	0	N/A	0
168	502	GAT	1.00233	0.00445667	0.367184	2.63281	2.72978	0.00169274	-2.72809	0.999963	-61.6522
169	505	ATT	0	0	0.763061	2.23694	0	0	0	N/A	0
170	508	ATT	0	0	0.763061	2.23694	0	0	0	N/A	0
171	511	GCA	0	0	0.999999	2	0	0	0	N/A	0
172	514	TCA	0	0	0.999999	1.36718	0	0	0	N/A	0
173	517	AGA	0	0	0.557661	2	0	0	0	N/A	0
174	520	ATG	0	0	0	3	0	0	0	N/A	0
175	523	GAA	0	0	0.285434	2.38969	0	0	0	N/A	0
176	526	GGC	1	0.00590829	0.999999	1.99711	1	0.00295841	-0.997042	0.999571	-22.5322
177	529	GGC	0	3.94236	0.978245	2.02175	0	1.94997	1.94997	0.211013	44.0674
178	532	GTT	0	0	1	2	0	0	0	N/A	0
179	535	GTT	0	0	1	2	0	0	0	N/A	0
180	538	CTA	0	0	1.36718	1.63281	0	0	0	N/A	0
181	541	GCT	0	0	1	2	0	0	0	N/A	0
182	544	TTG	0	0	0.717442	1.88668	0	0	0	N/A	0
183	547	GTA	0	0	1	2	0	0	0	N/A	0
184	550	CGA	0	0	1.39588	1.23694	0	0	0	N/A	0
185	553	GAA	0	0	0.285434	2.38969	0	0	0	N/A	0
186	556	GGT	0	0	1	2	0	0	0	N/A	0
187	559	GAT	0	0	0.367184	2.63281	0	0	0	N/A	0
188	562	TCT	0	0	1	2	0	0	0	N/A	0
189	565	AAG	0	0	0.350258	2.2074	0	0	0	N/A	0
190	568	CCC	1	0	1	2	1	0	-1	1	-22.599
191	571	TGC	0	3.11127	0.367184	2.2278	0	1.39657	1.39657	0.622087	31.5611
192	574	GCG	0	0	1	2	0	0	0	N/A	0
193	577	ATT	0	0	0.763062	2.23694	0	0	0	N/A	0
194	580	AGT	0	0.00215414	0.367184	2.63282	0	0.000818189	0.000818189	0.999719	0.0184903
195	583	TAT	0	0	0.367184	2	0	0	0	N/A	0
196	586	GGA	0	0	1	1.67513	0	0	0	N/A	0
197	589	TAC	0	0	0.367184	2	0	0	0	N/A	0
198	592	TCA	0	0	1	1.36718	0	0	0	N/A	0
199	595	TCA	0	0	1	1.36718	0	0	0	N/A	0
200	598	GGC	0	0	1	2	0	0	0	N/A	0
201	601	GTT	0	5.67051	0.929573	2.07043	0	2.73881	2.73881	0.122096	61.8945
202	604	CCT	0	0	1	2	0	0	0	N/A	0
203	607	AAT	0	0	0.367184	2.63282	0	0	0	N/A	0
204	610	TTA	0	0	0.652618	1.71457	0	0	0	N/A	0
205	613	TGT	0	0	0.367184	2.23694	0	0	0	N/A	0
206	616	AGT	0	0	0.367184	2.63282	0	0	0	N/A	0
207	619	CTA	0	0	1.36718	1.63282	0	0	0	N/A	0
208	622	AGA	0	0	0.557661	2	0	0	0	N/A	0
209	625	ACC	0	0	1	2	0	0	0	N/A	0
210	628	AGC	5.0094	2.86628	0.374533	2.6084	13.375	1.09886	-12.2762	0.999925	-277.43
211	631	ATT	0	0	0.763062	2.23694	0	0	0	N/A	0
212	634	ACT	0	4.11394	0.984933	2.01507	0	2.04159	2.04159	0.194527	46.138
213	637	AAT	0	0	0.367184	2.63282	0	0	0	N/A	0
214	640	ACA	0	0	1	2	0	0	0	N/A	0
215	643	GGA	0	0	1	1.67513	0	0	0	N/A	0
216	646	TTG	0	0	0.717442	1.88668	0	0	0	N/A	0
217	649	ACT	1.00177	0	1	2	1.00177	0	-1.00177	1	-22.6389
218	652	CCA	4.89275	0	1	2	4.89276	0	-4.89276	1	-110.572
219	655	ACA	0	0	1	2	0	0	0	N/A	0
220	658	ACG	0	0	1	2	0	0	0	N/A	0
221	661	TAT	0	0	0.367184	2	0	0	0	N/A	0
222	664	TCA	0	0	1	1.36718	0	0	0	N/A	0
223	667	TTA	0	0	0.652618	1.71457	0	0	0	N/A	0
224	670	CGT	0	0	1	2	0	0	0	N/A	0
225	673	GTA	0	0	1	2	0	0	0	N/A	0
226	676	GGC	0	0	1	2	0	0	0	N/A	0
227	679	GGT	0	0.00143403	1	2	0	0.000717017	0.000717017	0.999419	0.0162039
228	682	TTA	0	0	0.652618	1.71457	0	0	0	N/A	0
229	685	GAA	0	0	0.285434	2.38969	0	0	0	N/A	0
230	688	AGC	0	0	0.367184	2.63282	0	0	0	N/A	0
231	691	GGT	0	0	1	2	0	0	0	N/A	0
232	694	GTG	0.000657266	0.000776769	1	2	0.000657266	0.000388384	-0.000268881	0.999685	-0.00607646
233	697	GTA	0	0	1	2	0	0	0	N/A	0
234	700	TGG	0	0	0	2.29948	0	0	0	N/A	0
235	703	GTT	0	0.000717017	1	2	0	0.000358509	0.000358509	0.999709	0.00810195
236	706	AAT	0	0	0.367184	2.63282	0	0	0	N/A	0
237	709	GCC	0	0	1	2	0	0	0	N/A	0
238	712	CTT	0	0	1	2	0	0	0	N/A	0
239	715	TCT	0	0	1	2	0	0	0	N/A	0
240	718	AAT	0	0	0.367184	2.63282	0	0	0	N/A	0
241	721	GGC	0	0	1	2	0	0	0	N/A	0
242	724	AAT	0	0	0.367184	2.63282	0	0	0	N/A	0
243	727	GAT	0	0	0.367184	2.63282	0	0	0	N/A	0
244	730	ATT	0	0	0.763062	2.23694	0	0	0	N/A	0
245	733	TTA	0	0	0.652618	1.71457	0	0	0	N/A	0
246	736	GGA	0	0	1	1.67513	0	0	0	N/A	0
247	739	ATA	0	0	0.714566	2.28543	0	0	0	N/A	0
248	742	ACA	0.000718219	1.00167	0.997722	2.00228	0.000719859	0.500267	0.499547	0.66702	11.2893
249	745	AAT	0	0	0.367184	2.63282	0	0	0	N/A	0
250	748	ACT	0	0	1	2	0	0	0	N/A	0
251	751	TCT	0	0	1	2	0	0	0	N/A	0
252	754	AAT	0	0	0.367184	2.63282	0	0	0	N/A	0
253	757	GTA	0	0	1	2	0	0	0	N/A	0
254	760	TCT	0	0	1	2	0	0	0	N/A	0
255	763	TTT	0	0	0.367184	2.63282	0	0	0	N/A	0
256	766	TTG	5.18169	0.0308594	0.698174	1.83552	7.42177	0.0168123	-7.40496	0.999996	-167.345
257	769	GAA	7.34793	0.0548877	0.321536	2.35359	22.8526	0.0233208	-22.8292	1	-515.919
258	772	GTA	0.000657266	0.000776769	1	2	0.000657266	0.000388384	-0.000268881	0.999685	-0.00607646
259	775	ATA	0	0	0.714566	2.28543	0	0	0	N/A	0
260	778	CCT	0	0.00143403	1	2	0	0.000717017	0.000717017	0.999419	0.0162039
261	781	CAA	0	0.000717017	0.285434	2.34738	0	0.000305454	0.000305454	0.999918	0.00690297
262	784	ACA	0.000717017	0	1	2	0.000717017	0	-0.000717017	1	-0.0162039
263	787	AAC	0	0	0.367184	2.63282	0	0	0	N/A	0
264	790	GCT	0	0	1	2	0	0	0	N/A	0

## Sheet: CDS5 Caption
Maximum Likelihood analysis of natural selection codon-by-codon
NOTE.--For each codon, estimates of the numbers of inferred synonymous (s) and nonsynonymous (n) substitutions are presented along with the numbers of sites that are estimated to be synonymous (S) and nonsyonymous (N). These estimates are produced using the joint Maximum Likelihood reconstructions of ancestral states under a Muse-Gaut model [1] of codon substitution and Felsenstein 1981 model [2]…
1. SV Muse, BS Gaut. (1994) A likelihood approach for comparing synonymous and nonsynonymous nucleotide substitution rates, with application to the chloroplast genome. Mol Biol Evol 11:715-724.
2. Felsenstein J. (1981). Evolutionary trees from DNA sequences: a maximum likelihood approach. J. Molecular Evolution 17:368-376.
3. Kosakovsky Pond, S. L., and Frost, S. D. W. (2005) Not So Different After All: A Comparison of Methods for Detecting Amino Acid Sites Under Selection . Mol Biol Evol 22:1208-1222.
4. Suzuki Y, Gojobori T. (1999) A method for detecting positive selection at single amino acid sites. Mol Biol Evol 16:1315-28.
5. Sergei L. Kosakovsky Pond, Simon D. W. Frost, Spencer V. Muse. (2005) HyPhy: hypothesis testing using phylogenies. Bioinformatics 21:676-679.
6. Kumar S., Stecher G., and Tamura K. (2016). MEGA7: Molecular Evolutionary Genetics Analysis version 7.0 for bigger datasets.Molecular Biology and Evolution 33:1870-1874.
Disclaimer: Although utmost care has been taken to ensure the correctness of the caption, the caption text is provided "as is" without any warranty of any kind. Authors advise the user to carefully check the caption prior to its use for any purpose and report any errors or problems to the authors immediately (www.megasoftware.net). In no event shall the authors and their employers be liable for a…

[truncated: 6 more sheets: CDS6, CDS6 Caption, CDS7, CDS7 Caption, CDS8, CDS8 Caption]
