# Supplementary material for: The Nature and Extent of Plasmid Variation in Chlamydia trachomatis
Source: Microorganisms. 2020 Mar 6;8(3):373. doi: 10.3390/microorganisms8030373 (PMC7143637; doi:10.3390/microorganisms8030373)
Supplement: Supplementary file 1 [file microorganisms-08-00373-s001.zip › Jones et al Supplementary Data Files/Table S4.xlsx]

## Sheet: Sheet1
Tri-allelic SNPs
Base position	CDS	Total number of SNPs in dataset	Allele	Number of SNPs per allele	Ref codon: amino acid	Codon change: amino acid change	Consequence	Characteristic change
699	1	1	1	1	GCA: A	ACA: T	Non-synonymous	Non-polar to Polar
			2	1	GCA: A	TCA: S	Non-synonymous	Non-polar to Polar
3188	3	4	1	2	AGT: S	AGC: S	Synonymous	N/A
			2	2	AGT: S	AGA: R	Non-synonymous	Polar to Basic
4615	4	56	1	1	CGC: R	CGA: R	Synonymous	N/A
			2	55	CGC: R	CGT: R	Synonymous	N/A
4560	4	33	1	32	TTA: L	ATG: M	Non-synonymous	Non-polar to non-polar*
			2	1	TTA: L	TTG: L	Synonymous	N/A
5372	5	284	1	230	AGT: S	AGC: S	Synonymous	N/A
			2	54	AGT: S	AGA: R	Non-synonymous	Polar to Basic
5377	5	54	1	1	ACT: T	AAT: N	Non-synonymous	Polar to polar
			2	53	ACT: T	ATT: I	Non-synonymous	Polar to non-polar
6065	7	36	1	20	CCG: P	CCA: P	Synonymous	N/A
			2	16	CCG: P	CCC: P	Synonymous	N/A
6817	8	282	1	281	CCC: P	CCT: P	Synonymous	N/A
			2	1	CCC: P	CCA: P	Synonymous	N/A
									*This codon is unually polymorphic - the first base can be a T or an A (reference is T) and third base can be A, T or G. In many cases this codon is deleted entirely (71 sequences)
