# Supplementary material for: The Nature and Extent of Plasmid Variation in Chlamydia trachomatis
Source: Microorganisms. 2020 Mar 6;8(3):373. doi: 10.3390/microorganisms8030373 (PMC7143637; doi:10.3390/microorganisms8030373)
Supplement: Supplementary file 1 [file microorganisms-08-00373-s001.zip › Jones et al Supplementary Data Files/Table S5.xlsx]

## Sheet: Sheet1
SNPs uniquely identified in LGV isolates.
CDS	Base	Number of SNPs*	P.Mutant code	SNP Change	Pre-AA	Post-AA	Synonmous/Non-Synonmous SNP	Polar / Non Polar / Basic / Acidic	Codon Base Change		Notes
1	194	55	AGA	AGG	R	R	Synonymous		3		*There are 55 LGV sequences in this dataset, so a SNP that is present exclusively in LGV sequences should be present in 55 sequences. However, those with fewer than 55 SNPs are due to mis-called bases at this position, which are represented as an N in the alignment.
	785	55	GAA	GAG	E	E	Synonymous		3		Synonymous:	15
	894	55	CAT	TAT	H	Y	Non-Synonymous	b-p	1		Non-synonymous:	15
	923	54	CCC	CCT	P	P	Synonymous		3
	1071	55	ACA	CCA	T	P	Non-Synonymous	p-mp	1
2	1637	55	ACG	GCG	A	A	Synonymous		3
	1664	55	GCA	ACA	T	T	Synonymous		3
	1856	55	CTA	TTA	I	I	Synonymous		3
3	2720	55	GAT	GAC	D	D	Synonymous		3
	2832	54	GCG	ACG	A	T	Non-Synonymous	NP-P	1
	2866	54	GGC	GCC	G	A	Non-Synonymous	P-NP	2
	2963	55	ACA	ACT	T	T	Synonymous		3
4	3802	55	TTA	TTG	L	L	Synonymous		3
	4297	55	CGT	CGC	R	R	Synonymous		3
	4408	55	TTA	TTC	L	F	Non-Synonymous	NP-NP	3
	4462	55	ATC	ATT	I	I	Synonymous		3
	4531	54	GGC	GGT	G	G	Synonymous		3
	4615	55	CGC	CGT	R	R	Synonymous		3
5	4776	55	GAA	CAA	E	Q	Non-Synonymous	A-P	1
	4923	55	TCA	CCA	S	P	Non-Synonymous	P-NP	1
	5011	55	GAT	GGT	D	G	Non-Synonymous	A-P	2
	5156	55	AGT	AGG	S	R	Non-Synonymous	P-B	3
	5314	53	TGC	TAC	C	Y	Non-Synonymous	P-P	2
	5372	54	AGT	AGA	S	R	Non-Synonymous	P-B	3
	5377	53	ACT	ATT	T	I	Non-Synonymous	P-NP	2
6	5621	53	AGA	AGC	R	S	Non-Synonymous	B-P	3
7	6122	53	TTG	TTA	L	L	Synonymous		3
8	6758	54	GAT	AAT	D	N	Non-Synonymous	A-P	1
	6794	55	CTA	TTA	L	L	Synonymous		1
	6873	54	CGA	CAA	R	Q	Non-Synonymous	B-P	2
